# Supplementary material for: N,N-Bis(2-hy­droxy­eth­yl)-4-methyl­benzene­sulfonamide
Source: Acta Crystallogr Sect E Struct Rep Online. 2012 Oct 20;68(Pt 11):o3142. doi: 10.1107/S1600536812041682 (PMC3515243; doi:10.1107/S1600536812041682)
Supplement: Supplementary file 1 [file e-68-o3142-sup1.cif]

##############################################################################
#                                                                            #
# This CIF contains the data in a paper accepted for publication in          #
# Acta Crystallographica Section E. It conforms to the requirements of       #
# Notes for Authors for Acta Crystallographica Section E, and has been       #
# peer reviewed under the auspices of the IUCr Commission on Journals.       #
#                                                                            #
# Full details of the Crystallographic Information File format               #
# are given in the paper "The Crystallographic Information File (CIF):       #
# a New Standard Archive File for Crystallography" by S. R. Hall, F. H.      #
# Allen and I. D. Brown [Acta Cryst. (1991), A47, 655-685].                  #
#                                                                            #
# The current version of the core CIF dictionary is obtainable from          #
# ftp://ftp.iucr.org/pub/cif_core.dic.                                       #
#                                                                            #
# Software is freely available for graphical display of the structure(s)     #
# in this CIF. For information consult the CIF software page                 #
# http://www.iucr.org/resources/cif/software.                                #
#                                                                            #
# This file may be used for bona fide research purposes within the           #
# scientific community so long as proper attribution is given to the journal # 
# article from which it was obtained.                                        #
#                                                                            #
##############################################################################
data_I
_audit_creation_method     SHELXL-97
_chemical_name_systematic
;
<i>N</i>,<i>N</i>-Bis(2-hydroxyethyl)-4-methylbenzenesulfonamide
;
_chemical_name_common     ?
_chemical_formula_moiety     'C11 H17 N O4 S'
_chemical_formula_sum     'C11 H17 N O4 S'
_chemical_formula_iupac     'C11 H17 N O4 S'
_chemical_formula_weight     259.32
_chemical_melting_point     ?
_symmetry_cell_setting     orthorhombic
_symmetry_space_group_name_H-M     'P b c a'
_symmetry_space_group_name_Hall     '-P 2ac 2ab '
loop_
    _symmetry_equiv_pos_as_xyz
    'x, y, z'
    '-x+1/2, -y, z+1/2'
    '-x, y+1/2, -z+1/2'
    'x+1/2, -y+1/2, -z'
    '-x, -y, -z'
    'x-1/2, y, -z-1/2'
    'x, -y-1/2, z-1/2'
    '-x-1/2, y-1/2, z'
_cell_length_a     17.9308(5)
_cell_length_b     7.1881(2)
_cell_length_c     19.8333(6)
_cell_angle_alpha     90.00
_cell_angle_beta     90.00
_cell_angle_gamma     90.00
_cell_volume     2556.28(13)
_cell_formula_units_Z     8
_cell_measurement_reflns_used     4787
_cell_measurement_theta_min     2.27
_cell_measurement_theta_max     27.70
_cell_measurement_temperature     296(2)
_exptl_crystal_description     block
_exptl_crystal_colour     colourless
_exptl_crystal_size_max     0.16
_exptl_crystal_size_mid     0.12
_exptl_crystal_size_min     0.10
_exptl_crystal_density_diffrn     1.348
_exptl_crystal_density_meas     ?
_exptl_crystal_density_method     'not measured'
_exptl_crystal_F_000     1104
_exptl_absorpt_coefficient_mu     0.256
_exptl_absorpt_correction_type     none
_exptl_absorpt_process_details     ?
_exptl_absorpt_correction_T_min     ?
_exptl_absorpt_correction_T_max     ?
_exptl_special_details     ?
_diffrn_ambient_temperature     296(2)
_diffrn_radiation_type     MoK\a
_diffrn_radiation_wavelength     0.71073
_diffrn_radiation_source     'fine-focus sealed tube'
_diffrn_radiation_monochromator     graphite
_diffrn_measurement_device_type     'Bruker Kappa APEXII CCD'
_diffrn_measurement_method     '\f and \w scans'
_diffrn_detector_area_resol_mean     ?
_diffrn_reflns_number     3124
_diffrn_reflns_av_R_equivalents     0.0000
_diffrn_reflns_av_sigmaI/netI     0.0230
_diffrn_reflns_theta_min     3.06
_diffrn_reflns_theta_max     28.29
_diffrn_reflns_theta_full     28.29
_diffrn_measured_fraction_theta_max     0.982
_diffrn_measured_fraction_theta_full     0.982
_diffrn_reflns_limit_h_min     0
_diffrn_reflns_limit_h_max     23
_diffrn_reflns_limit_k_min     0
_diffrn_reflns_limit_k_max     9
_diffrn_reflns_limit_l_min     0
_diffrn_reflns_limit_l_max     25
_diffrn_standards_number     0
_diffrn_standards_interval_count     ?
_diffrn_standards_interval_time     ?
_diffrn_standards_decay_%     ?
_refine_special_details
;
Refinement of <i>F</i>^2^ against ALL reflections. The weighted <i>R</i>-factor
<i>wR</i> and goodness of fit <i>S</i> are based on <i>F</i>^2^, conventional
<i>R</i>-factors <i>R</i> are based on <i>F</i>, with <i>F</i> set to zero for
negative <i>F</i>^2^. The threshold expression of <i>F</i>^2^ >
\s(<i>F</i>^2^) is used only for calculating <i>R</i>-factors(gt) <i>etc</i>.
and is not relevant to the choice of reflections for refinement.
<i>R</i>-factors based on <i>F</i>^2^ are statistically about twice as large
as those based on <i>F</i>, and <i>R</i>- factors based on ALL data will be
even larger.
;
_reflns_number_total     3124
_reflns_number_gt     2343
_reflns_threshold_expression     I>2\s(I)
_refine_ls_structure_factor_coef     Fsqd
_refine_ls_matrix_type     full
_refine_ls_R_factor_all     0.0677
_refine_ls_R_factor_gt     0.0502
_refine_ls_wR_factor_gt     0.1443
_refine_ls_wR_factor_ref     0.1611
_refine_ls_goodness_of_fit_ref     0.991
_refine_ls_restrained_S_all     0.991
_refine_ls_number_reflns     3124
_refine_ls_number_parameters     161
_refine_ls_number_restraints     0
_refine_ls_hydrogen_treatment     mixed
_refine_ls_weighting_scheme     calc
_refine_ls_weighting_details
         'calc w=1/[\s^2^(Fo^2^)+(0.0948P)^2^+1.0844P] where P=(Fo^2^+2Fc^2^)/3'
_atom_sites_solution_hydrogens     geom
_atom_sites_solution_primary     direct
_atom_sites_solution_secondary     difmap
_refine_ls_shift/su_max     0.009
_refine_ls_shift/su_mean     0.000
_refine_diff_density_max     0.454
_refine_diff_density_min     -0.389
_refine_ls_extinction_method     none
_refine_ls_extinction_coef     ?
loop_
    _atom_type_symbol
    _atom_type_description
    _atom_type_scat_dispersion_real
    _atom_type_scat_dispersion_imag
    _atom_type_scat_source
    'C' 'C' 0.0033 0.0016
                         'International Tables Vol C Tables 4.2.6.8 and 6.1.1.4'
    'H' 'H' 0.0000 0.0000
                         'International Tables Vol C Tables 4.2.6.8 and 6.1.1.4'
    'N' 'N' 0.0061 0.0033
                         'International Tables Vol C Tables 4.2.6.8 and 6.1.1.4'
    'O' 'O' 0.0106 0.0060
                         'International Tables Vol C Tables 4.2.6.8 and 6.1.1.4'
    'S' 'S' 0.1246 0.1234
                         'International Tables Vol C Tables 4.2.6.8 and 6.1.1.4'
_computing_data_collection     'APEX2 (Bruker, 2007)'
_computing_cell_refinement     'APEX2 and SAINT (Bruker, 2007)'
_computing_data_reduction     'SAINT (Bruker, 2007)'
_computing_structure_solution     'SHELXS97 (Sheldrick, 2008)'
_computing_structure_refinement     'SHELXL97 (Sheldrick, 2008)'
_computing_molecular_graphics
;
ORTEP-3 (Farrugia, 1997) and <i>Mercury</i> (Macrae <i>et al.</i>,
2008)
;
_computing_publication_material
;
SHELXL97 (Sheldrick, 2008), ORTEP-3 (Farrugia, 1997), enCIFer
(Allen <i>et
al.</i>, 2004), PLATON (Spek, 2009) and publCIF (Westrip
2010)
;
loop_
    _atom_site_type_symbol
    _atom_site_label
    _atom_site_fract_x
    _atom_site_fract_y
    _atom_site_fract_z
    _atom_site_U_iso_or_equiv
    _atom_site_adp_type
    _atom_site_calc_flag
    _atom_site_refinement_flags
    _atom_site_occupancy
    _atom_site_symmetry_multiplicity
    _atom_site_disorder_assembly
    _atom_site_disorder_group
    O O1 0.20186(10) 0.1722(3) 0.09437(9) 0.0733(6) Uani d . 1 1 . .
    O O2 0.08536(10) 0.0146(2) 0.06009(8) 0.0598(4) Uani d . 1 1 . .
    S S1 0.13232(3) 0.17523(7) 0.05993(3) 0.04344(19) Uani d . 1 1 . .
    C C1 0.15067(10) 0.2344(3) -0.02460(10) 0.0382(4) Uani d . 1 1 . .
    C C2 0.21585(12) 0.3277(3) -0.04138(12) 0.0501(5) Uani d . 1 1 . .
    H H2 0.2511 0.3542 -0.0084 0.060 Uiso calc R 1 1 . .
    C C3 0.22799(14) 0.3806(3) -0.10709(13) 0.0575(6) Uani d . 1 1 . .
    H H3 0.2716 0.4437 -0.1181 0.069 Uiso calc R 1 1 . .
    C C4 0.17630(14) 0.3417(3) -0.15754(12) 0.0529(6) Uani d . 1 1 . .
    C C7 0.1893(2) 0.4011(5) -0.22931(15) 0.0846(9) Uani d . 1 1 . .
    H H7A 0.2302 0.3318 -0.2478 0.127 Uiso calc R 1 1 . .
    H H7B 0.2008 0.5315 -0.2305 0.127 Uiso calc R 1 1 . .
    H H7C 0.1452 0.3778 -0.2554 0.127 Uiso calc R 1 1 . .
    C C5 0.11233(13) 0.2452(3) -0.13986(11) 0.0501(5) Uani d . 1 1 . .
    H H5 0.0777 0.2156 -0.1731 0.060 Uiso calc R 1 1 . .
    C C6 0.09883(11) 0.1920(3) -0.07401(10) 0.0420(4) Uani d . 1 1 . .
    H H6 0.0553 0.1284 -0.0630 0.050 Uiso calc R 1 1 . .
    N N1 0.08353(9) 0.3445(2) 0.09165(9) 0.0429(4) Uani d . 1 1 . .
    C C8 0.00254(12) 0.3381(3) 0.08243(11) 0.0495(5) Uani d . 1 1 . .
    H H8A -0.0087 0.2717 0.0411 0.059 Uiso calc R 1 1 . .
    H H8B -0.0162 0.4640 0.0777 0.059 Uiso calc R 1 1 . .
    C C9 -0.03700(14) 0.2449(4) 0.14009(13) 0.0635(7) Uani d . 1 1 . .
    H H9A -0.0899 0.2359 0.1302 0.076 Uiso calc R 1 1 . .
    H H9B -0.0177 0.1200 0.1460 0.076 Uiso calc R 1 1 . .
    O O3 -0.02636(12) 0.3483(3) 0.19990(9) 0.0680(6) Uani d . 1 1 . .
    H H3O -0.036(2) 0.286(6) 0.2288(19) 0.102 Uiso d . 1 1 . .
    C C10 0.11973(15) 0.5289(3) 0.09459(12) 0.0600(7) Uani d . 1 1 . .
    H H10A 0.1681 0.5203 0.0729 0.072 Uiso calc R 1 1 . .
    H H10B 0.0899 0.6163 0.0689 0.072 Uiso calc R 1 1 . .
    C C11 0.12997(17) 0.6026(5) 0.16224(16) 0.0775(9) Uani d . 1 1 . .
    H H11A 0.1668 0.5252 0.1844 0.093 Uiso calc R 1 1 . .
    H H11B 0.1518 0.7254 0.1576 0.093 Uiso calc R 1 1 . .
    O O4 0.07285(19) 0.6183(4) 0.20375(14) 0.1263(13) Uani d . 1 1 . .
    H H4O 0.049(3) 0.532(10) 0.207(3) 0.190 Uiso d . 1 1 . .
loop_
    _atom_site_aniso_label
    _atom_site_aniso_U_11
    _atom_site_aniso_U_22
    _atom_site_aniso_U_33
    _atom_site_aniso_U_12
    _atom_site_aniso_U_13
    _atom_site_aniso_U_23
    O1 0.0538(10) 0.1121(17) 0.0539(10) 0.0251(9) -0.0090(8) -0.0026(10)
    O2 0.0809(11) 0.0353(8) 0.0632(10) 0.0006(7) 0.0116(8) 0.0062(7)
    S1 0.0454(3) 0.0439(3) 0.0411(3) 0.00854(19) 0.0022(2) -0.0011(2)
    C1 0.0384(9) 0.0358(9) 0.0404(10) 0.0034(7) 0.0051(8) -0.0069(8)
    C2 0.0441(11) 0.0514(12) 0.0548(13) -0.0088(9) 0.0050(9) -0.0136(10)
    C3 0.0587(13) 0.0475(12) 0.0664(15) -0.0128(10) 0.0219(11) -0.0084(11)
    C4 0.0680(14) 0.0399(11) 0.0508(12) 0.0061(9) 0.0193(11) -0.0007(9)
    C7 0.116(3) 0.080(2) 0.0577(16) 0.0089(18) 0.0318(16) 0.0138(15)
    C5 0.0536(12) 0.0520(12) 0.0447(11) 0.0054(10) -0.0009(9) -0.0071(10)
    C6 0.0383(10) 0.0427(11) 0.0449(11) -0.0004(8) 0.0026(8) -0.0057(8)
    N1 0.0449(9) 0.0390(9) 0.0447(9) -0.0018(6) 0.0129(7) -0.0056(7)
    C8 0.0488(11) 0.0580(13) 0.0418(11) 0.0102(9) 0.0038(9) -0.0003(10)
    C9 0.0537(13) 0.0734(16) 0.0634(15) -0.0154(12) 0.0206(11) -0.0090(13)
    O3 0.0879(13) 0.0678(12) 0.0484(10) -0.0134(9) 0.0284(9) 0.0010(8)
    C10 0.0765(15) 0.0487(13) 0.0548(14) -0.0185(11) 0.0248(12) -0.0147(11)
    C11 0.0856(19) 0.080(2) 0.0669(18) -0.0254(15) 0.0062(14) -0.0239(15)
    O4 0.171(3) 0.116(2) 0.0927(17) -0.0743(19) 0.0787(18) -0.0682(16)
_geom_special_details
;
All e.s.d.'s (except the e.s.d. in the dihedral angle between two l.s. planes)
are estimated using the full covariance matrix. The cell e.s.d.'s are taken
into account individually in the estimation of e.s.d.'s in distances, angles
and torsion angles; correlations between e.s.d.'s in cell parameters are only
used when they are defined by crystal symmetry. An approximate (isotropic)
treatment of cell e.s.d.'s is used for estimating e.s.d.'s involving l.s.
planes.
;
loop_
    _geom_bond_atom_site_label_1
    _geom_bond_atom_site_label_2
    _geom_bond_site_symmetry_2
    _geom_bond_distance
    _geom_bond_publ_flag
    O1 S1 . 1.4220(18) ?
    O2 S1 . 1.4291(18) ?
    S1 N1 . 1.6252(17) ?
    S1 C1 . 1.761(2) ?
    C1 C2 . 1.388(3) ?
    C1 C6 . 1.385(3) ?
    C2 C3 . 1.375(4) ?
    C2 H2 . 0.9300 ?
    C3 C4 . 1.392(4) ?
    C3 H3 . 0.9300 ?
    C4 C5 . 1.385(3) ?
    C4 C7 . 1.504(3) ?
    C7 H7A . 0.9600 ?
    C7 H7B . 0.9600 ?
    C7 H7C . 0.9600 ?
    C5 C6 . 1.382(3) ?
    C5 H5 . 0.9300 ?
    C6 H6 . 0.9300 ?
    N1 C8 . 1.465(3) ?
    N1 C10 . 1.477(3) ?
    C8 C9 . 1.503(3) ?
    C8 H8A . 0.9700 ?
    C8 H8B . 0.9700 ?
    C9 O3 . 1.413(3) ?
    C9 H9A . 0.9700 ?
    C9 H9B . 0.9700 ?
    O3 H3O . 0.75(4) ?
    C10 C11 . 1.454(4) ?
    C10 H10A . 0.9700 ?
    C10 H10B . 0.9700 ?
    C11 O4 . 1.319(4) ?
    C11 H11A . 0.9700 ?
    C11 H11B . 0.9700 ?
    O4 H4O . 0.76(7) ?
loop_
    _geom_angle_atom_site_label_1
    _geom_angle_atom_site_label_2
    _geom_angle_atom_site_label_3
    _geom_angle_site_symmetry_1
    _geom_angle_site_symmetry_3
    _geom_angle
    _geom_angle_publ_flag
    O1 S1 O2 . . 120.20(12) ?
    O1 S1 N1 . . 107.31(11) ?
    O2 S1 N1 . . 106.67(10) ?
    O1 S1 C1 . . 107.29(10) ?
    O2 S1 C1 . . 107.90(10) ?
    N1 S1 C1 . . 106.77(9) ?
    C2 C1 C6 . . 120.13(19) ?
    C2 C1 S1 . . 120.15(17) ?
    C6 C1 S1 . . 119.70(15) ?
    C3 C2 C1 . . 119.6(2) ?
    C3 C2 H2 . . 120.2 ?
    C1 C2 H2 . . 120.2 ?
    C2 C3 C4 . . 121.3(2) ?
    C2 C3 H3 . . 119.3 ?
    C4 C3 H3 . . 119.3 ?
    C5 C4 C3 . . 118.0(2) ?
    C5 C4 C7 . . 120.6(3) ?
    C3 C4 C7 . . 121.3(2) ?
    C4 C7 H7A . . 109.5 ?
    C4 C7 H7B . . 109.5 ?
    H7A C7 H7B . . 109.5 ?
    C4 C7 H7C . . 109.5 ?
    H7A C7 H7C . . 109.5 ?
    H7B C7 H7C . . 109.5 ?
    C6 C5 C4 . . 121.5(2) ?
    C6 C5 H5 . . 119.2 ?
    C4 C5 H5 . . 119.2 ?
    C5 C6 C1 . . 119.36(19) ?
    C5 C6 H6 . . 120.3 ?
    C1 C6 H6 . . 120.3 ?
    C8 N1 C10 . . 117.96(18) ?
    C8 N1 S1 . . 117.52(14) ?
    C10 N1 S1 . . 116.78(14) ?
    N1 C8 C9 . . 112.75(19) ?
    N1 C8 H8A . . 109.0 ?
    C9 C8 H8A . . 109.0 ?
    N1 C8 H8B . . 109.0 ?
    C9 C8 H8B . . 109.0 ?
    H8A C8 H8B . . 107.8 ?
    O3 C9 C8 . . 109.9(2) ?
    O3 C9 H9A . . 109.7 ?
    C8 C9 H9A . . 109.7 ?
    O3 C9 H9B . . 109.7 ?
    C8 C9 H9B . . 109.7 ?
    H9A C9 H9B . . 108.2 ?
    C9 O3 H3O . . 107(3) ?
    C11 C10 N1 . . 114.8(2) ?
    C11 C10 H10A . . 108.6 ?
    N1 C10 H10A . . 108.6 ?
    C11 C10 H10B . . 108.6 ?
    N1 C10 H10B . . 108.6 ?
    H10A C10 H10B . . 107.6 ?
    O4 C11 C10 . . 120.6(3) ?
    O4 C11 H11A . . 107.2 ?
    C10 C11 H11A . . 107.2 ?
    O4 C11 H11B . . 107.2 ?
    C10 C11 H11B . . 107.2 ?
    H11A C11 H11B . . 106.8 ?
    C10 C11 H4O . . 105(2) ?
    H11A C11 H4O . . 99.7 ?
    H11B C11 H4O . . 129.5 ?
    C11 O4 H4O . . 115(5) ?
loop_
    _geom_torsion_atom_site_label_1
    _geom_torsion_atom_site_label_2
    _geom_torsion_atom_site_label_3
    _geom_torsion_atom_site_label_4
    _geom_torsion_site_symmetry_1
    _geom_torsion_site_symmetry_2
    _geom_torsion_site_symmetry_3
    _geom_torsion_site_symmetry_4
    _geom_torsion
    _geom_torsion_publ_flag
    O1 S1 C1 C2 . . . . -22.1(2) ?
    O2 S1 C1 C2 . . . . -152.92(17) ?
    N1 S1 C1 C2 . . . . 92.73(18) ?
    O1 S1 C1 C6 . . . . 159.73(17) ?
    O2 S1 C1 C6 . . . . 28.87(19) ?
    N1 S1 C1 C6 . . . . -85.47(17) ?
    C6 C1 C2 C3 . . . . 1.2(3) ?
    S1 C1 C2 C3 . . . . -177.04(17) ?
    C1 C2 C3 C4 . . . . -0.4(3) ?
    C2 C3 C4 C5 . . . . -0.9(3) ?
    C2 C3 C4 C7 . . . . 179.5(2) ?
    C3 C4 C5 C6 . . . . 1.4(3) ?
    C7 C4 C5 C6 . . . . -179.0(2) ?
    C4 C5 C6 C1 . . . . -0.6(3) ?
    C2 C1 C6 C5 . . . . -0.7(3) ?
    S1 C1 C6 C5 . . . . 177.53(16) ?
    O1 S1 N1 C8 . . . . -159.22(16) ?
    O2 S1 N1 C8 . . . . -29.17(18) ?
    C1 S1 N1 C8 . . . . 86.00(16) ?
    O1 S1 N1 C10 . . . . 52.0(2) ?
    O2 S1 N1 C10 . . . . -177.94(17) ?
    C1 S1 N1 C10 . . . . -62.76(19) ?
    C10 N1 C8 C9 . . . . -119.1(2) ?
    S1 N1 C8 C9 . . . . 92.5(2) ?
    N1 C8 C9 O3 . . . . 63.5(3) ?
    C8 N1 C10 C11 . . . . 94.0(3) ?
    S1 N1 C10 C11 . . . . -117.4(2) ?
    N1 C10 C11 O4 . . . . -54.6(4) ?
loop_
    _geom_hbond_atom_site_label_D
    _geom_hbond_atom_site_label_H
    _geom_hbond_atom_site_label_A
    _geom_hbond_site_symmetry_A
    _geom_hbond_distance_DH
    _geom_hbond_distance_HA
    _geom_hbond_distance_DA
    _geom_hbond_angle_DHA
    O4 H4O O3 . 0.76(7) 1.89(7) 2.634(3) 166(7)
    O3 H3O O4 3_545 0.75(4) 1.92(4) 2.661(3) 172(4)
    C10 H10A O1 8_665 0.97 2.61 3.361(3) 134.5
    C3 H3 Cg1 7_555 0.93 2.78 3.522(2) 138
_iucr_refine_instructions_details
;
TITL NM30 in Pbca
CELL 0.71073  17.9308   7.1881  19.8333  90.000  90.000  90.000
ZERR   8   0.0005   0.0002   0.0006   0.000   0.000   0.000
LATT 1
SYMM 0.5-X, -Y, 0.5+Z
SYMM -X, 0.5+Y, 0.5-Z
SYMM 0.5+X, 0.5-Y, -Z
SFAC C H N O S
UNIT 88  136 8 32 8
L.S. 12
ACTA
BOND $H
FMAP 2
PLAN 5
CONF
eqiv $1 -x,-1/2+y,1/2-z
eqiv $2 1/2-x,1/2+y,z
htab O4 O3
htab O3 O4_$1
htab c10 O1_$2
omit 0 0 2
TEMP 23.000
WGHT    0.094800    1.084400
FVAR      10.08676
O1    4    0.201864    0.172184    0.094365    11.00000    0.05384    0.11214 =
         0.05388   -0.00263   -0.00899    0.02509
O2    4    0.085365    0.014587    0.060093    11.00000    0.08086    0.03529 =
         0.06321    0.00625    0.01161    0.00065
S1    5    0.132319    0.175235    0.059926    11.00000    0.04537    0.04387 =
         0.04109   -0.00108    0.00215    0.00854
C1    1    0.150665    0.234372   -0.024602    11.00000    0.03844    0.03575 =
         0.04043   -0.00686    0.00510    0.00337
C2    1    0.215848    0.327661   -0.041375    11.00000    0.04413    0.05145 =
         0.05484   -0.01362    0.00500   -0.00879
AFIX  43
H2    2    0.251111    0.354198   -0.008362    11.00000   -1.20000
AFIX   0
C3    1    0.227985    0.380619   -0.107085    11.00000    0.05872    0.04754 =
         0.06639   -0.00844    0.02191   -0.01278
AFIX  43
H3    2    0.271611    0.443716   -0.118051    11.00000   -1.20000
AFIX   0
C4    1    0.176302    0.341714   -0.157537    11.00000    0.06802    0.03992 =
         0.05079   -0.00069    0.01928    0.00606
C7    1    0.189303    0.401073   -0.229309    11.00000    0.11577    0.08042 =
         0.05769    0.01383    0.03179    0.00893
AFIX 137
H7A   2    0.230240    0.331797   -0.247823    11.00000   -1.50000
H7B   2    0.200774    0.531485   -0.230493    11.00000   -1.50000
H7C   2    0.145194    0.377820   -0.255416    11.00000   -1.50000
AFIX   0
C5    1    0.112331    0.245241   -0.139864    11.00000    0.05360    0.05200 =
         0.04468   -0.00706   -0.00092    0.00538
AFIX  43
H5    2    0.077683    0.215612   -0.173064    11.00000   -1.20000
AFIX   0
C6    1    0.098829    0.192020   -0.074014    11.00000    0.03828    0.04274 =
         0.04492   -0.00571    0.00261   -0.00037
AFIX  43
H6    2    0.055344    0.128378   -0.063005    11.00000   -1.20000
AFIX   0
N1    3    0.083535    0.344500    0.091649    11.00000    0.04491    0.03900 =
         0.04470   -0.00561    0.01287   -0.00182
C8    1    0.002536    0.338118    0.082433    11.00000    0.04877    0.05803 =
         0.04181   -0.00028    0.00381    0.01016
AFIX  23
H8A   2   -0.008663    0.271689    0.041083    11.00000   -1.20000
H8B   2   -0.016195    0.464040    0.077699    11.00000   -1.20000
AFIX   0
C9    1   -0.036999    0.244931    0.140087    11.00000    0.05367    0.07336 =
         0.06339   -0.00902    0.02056   -0.01539
AFIX  23
H9A   2   -0.089855    0.235923    0.130197    11.00000   -1.20000
H9B   2   -0.017667    0.119971    0.146040    11.00000   -1.20000
AFIX   0
O3    4   -0.026364    0.348348    0.199900    11.00000    0.08793    0.06779 =
         0.04841    0.00096    0.02843   -0.01337
H3O   2   -0.036070    0.286082    0.228753    11.00000   -1.50000
rem AFIX 147
rem H3A   2   -0.036814    0.283205    0.232592    11.00000   -1.50000
rem AFIX   0
C10   1    0.119733    0.528869    0.094586    11.00000    0.07653    0.04871 =
         0.05479   -0.01472    0.02478   -0.01849
AFIX  23
H10A  2    0.168124    0.520272    0.072946    11.00000   -1.20000
H10B  2    0.089922    0.616305    0.068868    11.00000   -1.20000
AFIX   0
C11   1    0.129971    0.602618    0.162236    11.00000    0.08560    0.08010 =
         0.06688   -0.02389    0.00619   -0.02539
AFIX  23
H11A  2    0.166848    0.525153    0.184421    11.00000   -1.20000
H11B  2    0.151844    0.725378    0.157605    11.00000   -1.20000
AFIX   0
O4    4    0.072850    0.618307    0.203746    11.00000    0.17059    0.11575 =
         0.09267   -0.06824    0.07866   -0.07427
H4O   2    0.048664    0.532355    0.207084    11.00000   -1.50000
HKLF 4
REM  NM30 in Pbca
REM R1 =  0.0502 for   2343 Fo > 4sig(Fo)  and  0.0677 for all   3124 data
REM    161 parameters refined using      0 restraints
END
WGHT      0.0770      1.1270
REM Highest difference peak  0.454,  deepest hole -0.389,  1-sigma level  0.055
Q1    1   0.0889  0.6627  0.1510  11.00000  0.05    0.45
Q2    1   0.0602  0.6579  0.1894  11.00000  0.05    0.45
Q3    1   0.1123  0.5589  0.2123  11.00000  0.05    0.41
Q4    1   0.1265  0.0472  0.0631  11.00000  0.05    0.26
Q5    1   0.1399  0.5774  0.0581  11.00000  0.05    0.25
;
data_New_Global_Publ_Block
_journal_date_recd_electronic     2012-08-11
_journal_date_accepted     2012-10-05
_journal_name_full     'Acta Crystallographica, Section E'
_journal_year     2012
_journal_volume     68
_journal_issue     11
_journal_page_first     o3142
_journal_page_last     o3142
_journal_paper_category     QO
_journal_paper_doi     10.1107/S1600536812041682
_journal_coeditor_code     NK2181
_publ_contact_author_name     'Islam Ullah Khan'
_publ_contact_author_address
;
Materials Chemistry Laboratory
Department of Chemistry
GC University
Lahore-54000
Pakistan
;
_publ_contact_author_email     iuklodhi@yahoo.com
_publ_contact_author_fax     ?
_publ_contact_author_phone     ?
_publ_section_title
;
<i>N</i>,<i>N</i>-Bis(2-hydroxyethyl)-4-methylbenzenesulfonamide
;
_publ_section_title_footnote     .
loop_
    _publ_author_name
    _publ_author_address
    'Mushtaq, Nafeesa '
;
Materials Chemistry Laboratory
Department of Chemistry
GC University
Lahore 54000
Pakistan
;
    'Khan, Islam Ullah'
;
Materials Chemistry Laboratory
Department of Chemistry
GC University
Lahore 54000
Pakistan
;
    'Yar, Muhammad'
;
Materials Chemistry Laboratory
Department of Chemistry
GC University
Lahore 54000
Pakistan
;
    'Afzal, Sadia '
;
Materials Chemistry Laboratory
Department of Chemistry
GC University
Lahore 54000
Pakistan
;
    'Simpson, Jim'
;
Department of Chemistry
University of Otago
PO Box 56
Dunedin 9054
New Zealand
;
