# Supplementary material for: N,N-Bis(2-hy­droxy­eth­yl)-4-methyl­benzene­sulfonamide
Source: Acta Crystallogr Sect E Struct Rep Online. 2012 Oct 20;68(Pt 11):o3142. doi: 10.1107/S1600536812041682 (PMC3515243; doi:10.1107/S1600536812041682)
Supplement: Supplementary file 2 [file e-68-o3142-Isup2.hkl]

# 
# h,k,l, Fc-squared, Fo-squared, sigma(Fo-squared) and status flag 
# 
data_I
_shelx_title ' NM30 in Pbca' 
_shelx_refln_list_code          4 
_shelx_F_calc_maximum      248.47 
_exptl_crystal_F_000      1104.00 
_reflns_d_resolution_high  0.7499 
 
loop_ 
 _symmetry_equiv_pos_as_xyz 
 'x, y, z' 
 '-x+1/2, -y, z+1/2' 
 '-x, y+1/2, -z+1/2' 
 'x+1/2, -y+1/2, -z' 
 '-x, -y, -z' 
 'x-1/2, y, -z-1/2' 
 'x, -y-1/2, z-1/2' 
 '-x-1/2, y-1/2, z' 
 
_cell_length_a    17.9308 
_cell_length_b     7.1881 
_cell_length_c    19.8333 
_cell_angle_alpha  90.000 
_cell_angle_beta   90.000 
_cell_angle_gamma  90.000 
 
_shelx_F_squared_multiplier     1.000 
 
loop_ 
 _refln_index_h 
 _refln_index_k 
 _refln_index_l 
 _refln_F_squared_calc 
 _refln_F_squared_meas 
 _refln_F_squared_sigma 
 _refln_observed_status 
   4   0   0    23342.10    21804.43    358.28 o 
   6   0   0      252.52      347.30      3.94 o 
   8   0   0     3362.18     3141.90     26.47 o 
  10   0   0     2373.66     2514.79     34.43 o 
  12   0   0     1428.39     1502.52     23.19 o 
  14   0   0      935.47      938.75     17.43 o 
  16   0   0        0.81        3.13      3.94 o 
  18   0   0      385.66      314.22     15.38 o 
  20   0   0       56.09       52.80      9.23 o 
  22   0   0      214.60      243.49     16.92 o 
   2   1   0    61739.38    48570.50   2850.83 o 
   4   1   0    31127.06    29641.62    729.71 o 
   6   1   0     6647.14     6466.15     36.27 o 
   8   1   0     8102.85     8563.80     53.40 o 
  10   1   0      299.45      330.04      4.29 o 
  12   1   0      511.21      393.38      5.64 o 
  14   1   0      161.06      136.48      4.78 o 
  16   1   0      510.87      456.05      9.85 o 
  18   1   0        3.85        4.61      6.15 o 
  20   1   0       33.35       46.65      9.74 o 
  22   1   0        0.02       -1.02      7.17 o 
   0   2   0    32111.68    28472.18    657.16 o 
   2   2   0      220.58      184.39      3.84 o 
   4   2   0       74.49       69.34      4.30 o 
   6   2   0     2524.54     2653.20     24.89 o 
   8   2   0     1624.76     1232.30      9.91 o 
  10   2   0      154.18      121.43      2.88 o 
  12   2   0      993.84      888.55      9.22 o 
  14   2   0      113.73      102.32      4.81 o 
  16   2   0       38.63       46.49      3.81 o 
  18   2   0       24.82        2.05      7.17 o 
  20   2   0       32.71       40.49      9.74 o 
  22   2   0       22.96       29.73      9.23 o 
   2   3   0     5483.15     6061.26     80.09 o 
   4   3   0      195.70      203.15     20.76 o 
   6   3   0     6195.75     6909.15     62.60 o 
   8   3   0        0.26        3.14      1.96 o 
  10   3   0      352.82      470.32      6.53 o 
  12   3   0       87.79       69.98      3.26 o 
  14   3   0       12.30        6.75      4.44 o 
  16   3   0       35.01       27.59      4.61 o 
  18   3   0       29.21       41.98      8.46 o 
  20   3   0       25.40       21.52      9.23 o 
  22   3   0       22.83       23.58      9.74 o 
   0   4   0     2486.71     2315.93     48.18 o 
   2   4   0      371.16      355.11      8.83 o 
   4   4   0     1593.73     1868.24     41.78 o 
   6   4   0       86.25       80.76      4.42 o 
   8   4   0       54.34       98.00      3.39 o 
  10   4   0      102.86       89.29      3.12 o 
  12   4   0       15.70       24.87      3.55 o 
  14   4   0       95.77       85.75      4.66 o 
  16   4   0      252.87      243.18      7.07 o 
  18   4   0       10.27       11.35      4.87 o 
  20   4   0      109.61      105.73      9.04 o 
   2   5   0     1980.77     1860.68     29.69 o 
   4   5   0      609.45      673.18     14.15 o 
   6   5   0       39.54       46.21      7.69 o 
   8   5   0      193.72      176.98      5.25 o 
  10   5   0      258.07      320.98      8.72 o 
  12   5   0        2.90        1.85      2.78 o 
  14   5   0      156.37      159.81      5.90 o 
  16   5   0       32.97       33.92      5.39 o 
  18   5   0      102.45      121.40      8.18 o 
  20   5   0       84.63       88.84      9.23 o 
   0   6   0     4378.96     4611.35     93.29 o 
   2   6   0       66.67       75.47      6.50 o 
   4   6   0      334.80      312.84     10.21 o 
   6   6   0        6.58       10.67      3.84 o 
   8   6   0      220.28      167.49      8.58 o 
  10   6   0      159.82      122.44     11.01 o 
  12   6   0       12.79        8.42      3.08 o 
  14   6   0      193.52      216.63      9.51 o 
  16   6   0      124.15      123.50     10.28 o 
  18   6   0       72.17       59.41      7.07 o 
   2   7   0     1012.95     1008.36     20.98 o 
   4   7   0       45.34       29.07      8.20 o 
   6   7   0      151.98      154.94      6.61 o 
   8   7   0       12.44       -3.01      3.01 o 
  10   7   0       26.08       42.28     16.40 o 
  12   7   0       26.78       34.65      5.56 o 
  14   7   0       47.13       56.51      6.32 o 
  16   7   0      123.66      140.67      9.25 o 
   0   8   0        2.72        2.05      7.69 o 
   2   8   0       15.89       19.41      5.61 o 
   4   8   0       80.53      102.64      8.46 o 
   6   8   0       48.63       57.82     10.00 o 
   8   8   0      108.64      118.55      9.77 o 
  10   8   0        2.40        3.72      6.34 o 
  12   8   0       40.66       47.17      8.61 o 
   2   9   0        2.21        0.88      5.40 o 
   4   9   0        0.74       -5.61      5.61 o 
   6   9   0        7.88       -5.22      5.98 o 
   8   9   0       14.24       12.23      7.06 o 
   1   1   1      344.47      304.56      3.56 o 
   2   1   1       90.38       92.24      3.04 o 
   3   1   1      335.36      351.19      2.67 o 
   4   1   1     7337.06     7697.02     35.47 o 
   5   1   1     3304.23     3519.69     15.41 o 
   6   1   1     4561.34     4766.65     20.16 o 
   7   1   1       14.86       21.95      0.78 o 
   8   1   1      136.11      171.01      2.27 o 
   9   1   1       97.09      115.16      1.73 o 
  10   1   1      113.67       84.64      1.78 o 
  11   1   1        1.99       -0.56      0.90 o 
  12   1   1       89.47      109.36      2.55 o 
  13   1   1       78.32       70.62      2.51 o 
  14   1   1        2.51       -1.55      1.55 o 
  15   1   1      134.68      139.30      3.70 o 
  16   1   1        2.74        2.34      2.42 o 
  17   1   1      103.60       93.16      4.19 o 
  18   1   1        2.52        6.29      3.21 o 
  19   1   1       44.62       45.91      6.50 o 
  20   1   1        7.73        0.63      4.88 o 
  21   1   1       19.79        7.69      5.44 o 
  22   1   1        0.96       -3.94      5.25 o 
  23   1   1        0.01       14.34      6.34 o 
   0   2   1    18252.81    17399.09    162.48 o 
   1   2   1     1855.74     1761.44     13.14 o 
   2   2   1    15107.58    15007.59    104.64 o 
   3   2   1    12992.71    12992.98    106.14 o 
   4   2   1     3952.05     3649.32     23.96 o 
   5   2   1     6333.67     6415.85     50.01 o 
   6   2   1        2.46        2.47      1.30 o 
   7   2   1      300.53      264.34      2.64 o 
   8   2   1      235.96      350.89      2.93 o 
   9   2   1     1714.40     1996.77     11.12 o 
  10   2   1       29.65       26.72      1.35 o 
  11   2   1      775.04      729.26      5.55 o 
  12   2   1      571.94      600.22      5.17 o 
  13   2   1      931.61     1003.76      7.77 o 
  14   2   1       71.08       87.23      2.98 o 
  15   2   1      245.20      232.55      5.01 o 
  16   2   1      230.42      272.21      5.63 o 
  17   2   1      387.96      410.05      7.60 o 
  18   2   1        3.13        3.84      4.71 o 
  19   2   1       91.31       90.67     10.00 o 
  20   2   1       54.39       36.46      6.69 o 
  21   2   1        3.85        5.45      5.25 o 
  22   2   1        5.18        9.80      6.41 o 
  23   2   1        3.06       -5.40      5.40 o 
   1   3   1       66.28      132.00      2.53 o 
   2   3   1      754.29      686.88      7.55 o 
   3   3   1     7342.88     7669.78     71.10 o 
   4   3   1     5966.19     6571.94     61.35 o 
   5   3   1     1427.14     1376.93     13.20 o 
   6   3   1      283.36      343.85     14.75 o 
   7   3   1     5953.44     6576.83     48.58 o 
   8   3   1     1237.05     1275.09      9.43 o 
   9   3   1      104.60      102.19      2.45 o 
  10   3   1     1513.05     1653.29     12.13 o 
  11   3   1     2416.79     2459.20     17.06 o 
  12   3   1        1.27        7.28      1.43 o 
  13   3   1     1438.79     1401.65     11.15 o 
  14   3   1      239.81      224.25      6.45 o 
  15   3   1      635.65      630.92      8.26 o 
  16   3   1        2.11        5.88      2.66 o 
  17   3   1        7.18        9.59      3.05 o 
  18   3   1       66.70       58.16      4.34 o 
  19   3   1       95.86       96.61      6.01 o 
  20   3   1        3.44        1.95      5.40 o 
  21   3   1       20.23        7.01      5.61 o 
  22   3   1       11.02       13.12      7.17 o 
   0   4   1      537.56      602.05     12.33 o 
   1   4   1      826.21      892.08     11.25 o 
   2   4   1     1454.78     1629.21     15.82 o 
   3   4   1      389.59      373.12      6.43 o 
   4   4   1       10.65       12.75      2.05 o 
   5   4   1     1901.18     2060.34     19.37 o 
   6   4   1      333.74      394.66      5.72 o 
   7   4   1       78.98       53.85      1.94 o 
   8   4   1        9.07       40.32      1.79 o 
   9   4   1     1431.86     1337.92     10.78 o 
  10   4   1      330.96      323.65      4.37 o 
  11   4   1      192.88      155.66      3.74 o 
  12   4   1      306.22      217.36      4.30 o 
  13   4   1      661.50      605.13      7.23 o 
  14   4   1       23.96       34.11      2.58 o 
  15   4   1       13.76        8.88      2.03 o 
  16   4   1       52.13       46.72      3.33 o 
  17   4   1      167.24      146.21      4.81 o 
  18   4   1        7.03        2.09      3.43 o 
  19   4   1       78.37       83.05      5.34 o 
  20   4   1       17.72       11.43      4.28 o 
  21   4   1        4.96        0.12      4.61 o 
   1   5   1     1692.54     1737.82     19.79 o 
   2   5   1      197.01      208.54      5.69 o 
   3   5   1     1366.89     1528.18     17.89 o 
   4   5   1       55.18       45.09      3.21 o 
   5   5   1     1218.18     1179.52     14.49 o 
   6   5   1      123.31      127.73      3.93 o 
   7   5   1       44.20       69.32      2.48 o 
   8   5   1       14.61       24.05      2.82 o 
   9   5   1      105.56       94.48      3.05 o 
  10   5   1        6.20        7.72      2.45 o 
  11   5   1      172.33      180.15      4.05 o 
  12   5   1       71.35       74.25      3.02 o 
  13   5   1       12.97       12.61      2.12 o 
  14   5   1       23.33       26.88      2.94 o 
  15   5   1       47.45       54.90      4.06 o 
  16   5   1       81.55       73.54      4.67 o 
  17   5   1      108.46      107.34      5.45 o 
  18   5   1        9.96       16.73      4.33 o 
  19   5   1       51.89       54.87      4.89 o 
  20   5   1        1.38        2.33      3.77 o 
   0   6   1        7.01        1.06      6.41 o 
   1   6   1      900.06      964.43     13.89 o 
   2   6   1       85.45       72.67      4.43 o 
   3   6   1      323.36      346.21      7.76 o 
   4   6   1        2.02       -1.09      4.66 o 
   5   6   1       93.99      110.03      5.65 o 
   6   6   1       16.38        8.34      3.86 o 
   7   6   1      207.03      204.50      5.01 o 
   8   6   1       31.91       37.19      2.48 o 
   9   6   1        9.78       14.91      2.34 o 
  10   6   1        8.54        5.99      2.17 o 
  11   6   1        0.89        0.68      2.17 o 
  12   6   1       11.74        9.90      2.50 o 
  13   6   1        0.36        3.57      2.98 o 
  14   6   1        5.02        4.88      3.13 o 
  15   6   1       62.57       47.45      5.31 o 
  16   6   1        3.14        5.88      3.40 o 
  17   6   1        1.31        1.49      3.47 o 
  18   6   1       14.71        8.54      3.87 o 
   1   7   1       71.97       84.75      5.12 o 
   2   7   1       66.54       56.71      5.63 o 
   3   7   1       10.18        2.40      3.17 o 
   4   7   1        5.16        6.71      2.72 o 
   5   7   1       51.41       53.76      3.64 o 
   6   7   1        1.47       -2.01      3.04 o 
   7   7   1        6.70       -1.23      3.99 o 
   8   7   1        3.11       -1.02      2.25 o 
   9   7   1        0.20       -1.47      2.86 o 
  10   7   1       10.93       15.55      3.30 o 
  11   7   1        0.62        0.63      3.90 o 
  12   7   1       26.73       23.12      4.18 o 
  13   7   1       50.93       61.55      4.70 o 
  14   7   1        5.31        7.60      3.68 o 
  15   7   1        7.21       13.70      3.94 o 
  16   7   1        7.71        1.54      3.74 o 
   0   8   1        7.31       -1.80      5.07 o 
   1   8   1        2.59       -3.37      3.37 o 
   2   8   1       39.96       24.57      4.09 o 
   3   8   1       52.89       55.95      4.22 o 
   4   8   1       92.89       88.47      5.72 o 
   5   8   1       12.15        3.91      4.51 o 
   6   8   1        0.18       -1.93      4.22 o 
   7   8   1       56.08       59.64      5.50 o 
   8   8   1        0.77       -3.99      3.99 o 
   9   8   1       52.73       53.69      5.68 o 
  10   8   1        2.76       -4.25      4.25 o 
  11   8   1       68.29       85.56      6.71 o 
  12   8   1       10.60       10.11      4.77 o 
  13   8   1       32.96       28.91      4.52 o 
   1   9   1        6.89        3.42      4.74 o 
   2   9   1       27.16       14.41      6.92 o 
   3   9   1       33.96       31.70      5.87 o 
   4   9   1       12.92       12.19      4.37 o 
   5   9   1       17.75       15.78      4.64 o 
   6   9   1       15.10       19.00      4.82 o 
   7   9   1       61.53       75.46      6.56 o 
   8   9   1       33.21       37.98      5.78 o 
   2   0   2     2775.48     3071.69     40.07 o 
   3   0   2    15343.47    14854.80    108.65 o 
   4   0   2     9839.03     9438.02     73.68 o 
   5   0   2    10964.61     9916.34     68.56 o 
   6   0   2     1486.81     1393.60      8.83 o 
   7   0   2     4835.18     4945.32     29.85 o 
   8   0   2     5561.38     6225.08     45.57 o 
   9   0   2      619.22      712.22      7.21 o 
  10   0   2      110.86      132.59      4.48 o 
  11   0   2      109.94      152.70      5.08 o 
  12   0   2      101.43      122.58      3.54 o 
  13   0   2     2530.63     2634.07     23.78 o 
  14   0   2     2036.22     2222.05     25.60 o 
  15   0   2       86.21       99.30      9.03 o 
  16   0   2        0.48        2.58      3.39 o 
  17   0   2     2161.97     2105.52     29.90 o 
  18   0   2       66.43      105.60     10.76 o 
  19   0   2       46.63       35.87      6.41 o 
  20   0   2        8.15        7.17      6.66 o 
  21   0   2       83.79       95.35     11.27 o 
  22   0   2       91.23       83.04     11.27 o 
  23   0   2       10.53       19.99      8.72 o 
   1   1   2     4290.15     4261.07     72.36 o 
   2   1   2    31090.24    28671.82    336.32 o 
   3   1   2    10129.23    10061.63     56.26 o 
   4   1   2     1128.13     1274.73      6.63 o 
   5   1   2     3555.02     3877.12     17.00 o 
   6   1   2      188.09      214.56      1.71 o 
   7   1   2     1209.51     1270.37      6.75 o 
   8   1   2      156.89      117.59      1.68 o 
   9   1   2        4.55        9.76      0.86 o 
  10   1   2     3003.40     2996.54     17.35 o 
  11   1   2      242.42      192.92      4.99 o 
  12   1   2      655.37      741.15      6.54 o 
  13   1   2       18.62       20.43      2.01 o 
  14   1   2        6.65        8.75      1.78 o 
  15   1   2     1244.31     1174.15     11.20 o 
  16   1   2      674.25      635.06      7.82 o 
  17   1   2      328.96      328.47      7.66 o 
  18   1   2       10.79       11.80      3.13 o 
  19   1   2      286.61      293.36      9.36 o 
  20   1   2       63.22       71.44      7.22 o 
  21   1   2       19.77       20.55      5.61 o 
  22   1   2        7.18        1.28      5.44 o 
  23   1   2      110.99      125.10      9.97 o 
   0   2   2     4337.42     4790.43     51.39 o 
   1   2   2     2460.30     2554.61     17.22 o 
   2   2   2     3707.66     4078.99     28.67 o 
   3   2   2    10541.86    11194.44     76.65 o 
   4   2   2     1300.57     1269.28     10.63 o 
   5   2   2      287.30      223.71      3.72 o 
   6   2   2     1296.83     1322.58     10.25 o 
   7   2   2      309.68      367.93      3.42 o 
   8   2   2      782.58     1010.87      6.17 o 
   9   2   2       19.55        1.84      0.85 o 
  10   2   2      123.66      138.88      2.20 o 
  11   2   2      109.03      189.44      2.88 o 
  12   2   2      242.58      237.02      4.79 o 
  13   2   2     1004.53      896.16      7.52 o 
  14   2   2      616.51      516.76      6.47 o 
  15   2   2       68.42       53.28      3.16 o 
  16   2   2        0.04        1.29      2.30 o 
  17   2   2      367.65      318.95      9.77 o 
  18   2   2       28.67       29.05      4.74 o 
  19   2   2        2.66       -1.02      4.88 o 
  20   2   2       26.44       33.17      6.53 o 
  21   2   2       14.83       11.48      5.98 o 
  22   2   2       26.31       26.62      6.69 o 
  23   2   2        2.08       -3.92      5.77 o 
   1   3   2      216.66      205.23      3.33 o 
   2   3   2      211.74      254.29      4.10 o 
   3   3   2       96.91       73.93      3.99 o 
   4   3   2     2704.96     2951.47     28.81 o 
   5   3   2      576.06      668.82      8.86 o 
   6   3   2       78.18       90.15      2.59 o 
   7   3   2       27.30       19.59      2.92 o 
   8   3   2      442.97      468.06      5.37 o 
   9   3   2       10.27        9.47      1.25 o 
  10   3   2       19.69       12.65      2.89 o 
  11   3   2      731.56      765.00      7.16 o 
  12   3   2       34.57       41.86      2.17 o 
  13   3   2        0.84        2.01      2.25 o 
  14   3   2        0.03        2.70      3.55 o 
  15   3   2       24.63       23.41      2.99 o 
  16   3   2        7.06        5.47      2.53 o 
  17   3   2        0.96       -2.64      2.64 o 
  18   3   2       58.14       56.65      4.33 o 
  19   3   2       36.86       32.48      4.61 o 
  20   3   2        1.90        2.89      4.68 o 
  21   3   2        0.09        3.35      5.40 o 
  22   3   2       13.25       14.61      6.16 o 
   0   4   2     1828.70     1855.00     28.27 o 
   1   4   2        1.58       -1.58      1.58 o 
   2   4   2      279.50      258.36      4.65 o 
   3   4   2     2255.18     2354.72     21.63 o 
   4   4   2      223.39      259.33      4.69 o 
   5   4   2      124.53       93.61      3.16 o 
   6   4   2       44.68       44.42      2.03 o 
   7   4   2      103.02       92.59      2.78 o 
   8   4   2      282.43      277.57      4.39 o 
   9   4   2       42.24       44.99      2.18 o 
  10   4   2       49.84       44.04      2.36 o 
  11   4   2       78.45       57.25      2.40 o 
  12   4   2      186.53      178.13      4.38 o 
  13   4   2       32.75       41.25      2.58 o 
  14   4   2        0.50       -0.30      2.20 o 
  15   4   2       26.50       24.59      2.77 o 
  16   4   2       78.32       80.43      4.12 o 
  17   4   2       39.02       33.15      3.33 o 
  18   4   2        6.42        7.68      3.45 o 
  19   4   2       18.42       23.87      3.93 o 
  20   4   2       14.63       15.92      3.91 o 
  21   4   2        0.85       -4.06      4.06 o 
   1   5   2     1088.26     1069.11     13.76 o 
   2   5   2      619.85      602.27      9.44 o 
   3   5   2      201.75      161.03      5.12 o 
   4   5   2      156.06      154.17      4.40 o 
   5   5   2      610.99      661.11      8.73 o 
   6   5   2        0.45        1.68      1.91 o 
   7   5   2      981.51     1050.57      9.65 o 
   8   5   2       67.06       54.74      2.59 o 
   9   5   2      547.53      544.90      8.25 o 
  10   5   2      732.55      681.40      7.74 o 
  11   5   2        1.37        1.75      2.04 o 
  12   5   2        5.94        0.08      1.85 o 
  13   5   2       14.28       20.17      2.23 o 
  14   5   2      169.55      171.78      4.99 o 
  15   5   2      344.88      355.55      6.84 o 
  16   5   2       35.67       40.63      4.01 o 
  17   5   2        0.23        9.77      3.73 o 
  18   5   2       77.33       75.87      5.32 o 
  19   5   2       13.73       24.51      4.31 o 
  20   5   2        1.22       -3.59      3.68 o 
   0   6   2     1972.42     1950.97     32.26 o 
   1   6   2      709.91      691.94     11.32 o 
   2   6   2        4.36       -0.23      3.39 o 
   3   6   2     1152.22     1186.53     13.87 o 
   4   6   2      664.86      634.16      9.28 o 
   5   6   2       67.21       56.03      5.76 o 
   6   6   2      257.72      226.58      5.95 o 
   7   6   2      326.86      268.35      5.43 o 
   8   6   2      218.71      259.18      5.05 o 
   9   6   2       85.37       61.87      2.86 o 
  10   6   2      148.49      150.19      4.38 o 
  11   6   2       54.63       32.44      4.37 o 
  12   6   2      147.73      142.15      5.49 o 
  13   6   2      207.99      190.41      7.49 o 
  14   6   2      101.81      101.68      5.22 o 
  15   6   2        0.65       -1.43      3.11 o 
  16   6   2       64.22       60.26      4.65 o 
  17   6   2       87.85       81.25      5.57 o 
  18   6   2       29.82       35.21      4.82 o 
   1   7   2      360.75      347.45     10.06 o 
   2   7   2      382.84      418.13      8.02 o 
   3   7   2      179.83      197.85      6.15 o 
   4   7   2        0.04       -2.46      2.46 o 
   5   7   2       93.65       82.37      4.17 o 
   6   7   2       63.23       55.20      4.42 o 
   7   7   2      106.23      121.48      5.81 o 
   8   7   2       51.71       46.03      3.65 o 
   9   7   2      143.18      121.96      7.52 o 
  10   7   2      137.47      128.77      5.55 o 
  11   7   2       80.72       85.03      6.11 o 
  12   7   2        0.13        0.59      3.52 o 
  13   7   2       49.25       52.03      4.48 o 
  14   7   2       41.23       45.51      4.44 o 
  15   7   2      164.01      178.14      6.72 o 
  16   7   2       39.76       31.30      4.48 o 
   0   8   2      114.02      131.20      7.09 o 
   1   8   2       80.33       93.10      4.89 o 
   2   8   2        0.89       -0.11      3.13 o 
   3   8   2        0.37       -3.45      3.45 o 
   4   8   2       40.77       40.03      4.70 o 
   5   8   2       45.49       54.08      5.95 o 
   6   8   2        1.19       -0.17      4.52 o 
   7   8   2        0.18       -3.87      3.87 o 
   8   8   2       63.46       61.05      5.66 o 
   9   8   2      183.46      197.78      8.51 o 
  10   8   2        0.33       -1.17      4.44 o 
  11   8   2        5.33        1.95      4.78 o 
  12   8   2       84.30       94.88      7.17 o 
  13   8   2       64.90       68.11      5.28 o 
   1   9   2        1.82       -3.18      4.53 o 
   2   9   2        4.42       16.49      6.34 o 
   3   9   2       79.71       76.89     11.02 o 
   4   9   2       10.43        9.86      7.76 o 
   5   9   2        1.69        5.29      4.96 o 
   6   9   2       34.24       45.34      5.54 o 
   7   9   2       66.19       80.45      6.49 o 
   8   9   2        0.46        5.04      4.82 o 
   1   1   3    16150.16    15740.86    314.19 o 
   2   1   3      400.63      512.66      4.48 o 
   3   1   3     2354.76     2381.02     13.80 o 
   4   1   3       22.50       24.05      0.87 o 
   5   1   3     1106.42     1236.25      6.86 o 
   6   1   3       59.02       82.53      1.14 o 
   7   1   3       69.17       59.50      1.16 o 
   8   1   3      859.71     1069.49      6.72 o 
   9   1   3       31.54       39.28      1.80 o 
  10   1   3       54.82       67.49      1.75 o 
  11   1   3       47.18       50.41      2.20 o 
  12   1   3      627.54      635.93      6.31 o 
  13   1   3        0.62        2.61      1.46 o 
  14   1   3       68.95       81.43      3.23 o 
  15   1   3       18.75       28.04      3.64 o 
  16   1   3      115.17      113.09      3.90 o 
  17   1   3        1.47        7.46      2.74 o 
  18   1   3       11.70       23.53      4.22 o 
  19   1   3       98.20      115.88      6.77 o 
  20   1   3       30.47       34.20      4.88 o 
  21   1   3        0.70        2.00      5.25 o 
  22   1   3       12.58       22.93      7.43 o 
  23   1   3       10.69       14.86      9.23 o 
   0   2   3     3303.49     3266.07     34.82 o 
   1   2   3      135.27      187.09      2.54 o 
   2   2   3     8976.94     9491.93     64.47 o 
   3   2   3      764.70      921.31      8.40 o 
   4   2   3        8.26        3.55      1.23 o 
   5   2   3     3125.09     3514.39     24.22 o 
   6   2   3      855.15     1022.30      8.28 o 
   7   2   3       62.52       39.59      2.18 o 
   8   2   3     2161.60     2088.59     14.05 o 
   9   2   3       15.78       12.65      1.51 o 
  10   2   3      512.83      598.52      4.84 o 
  11   2   3       93.66       89.83      2.11 o 
  12   2   3     4612.85     4639.58     27.70 o 
  13   2   3        8.17        5.17      1.60 o 
  14   2   3      114.75      155.56      4.91 o 
  15   2   3       21.30       17.55      2.82 o 
  16   2   3       98.75       89.55      3.81 o 
  17   2   3       24.39       37.82      5.03 o 
  18   2   3       86.87      101.03      6.88 o 
  19   2   3        0.03        3.56      3.99 o 
  20   2   3      187.27      227.08     11.38 o 
  21   2   3       36.81       40.77      6.69 o 
  22   2   3        1.67       -3.59      5.07 o 
  23   2   3       10.97        0.51      5.44 o 
   1   3   3     3164.97     3324.88     24.05 o 
   2   3   3      624.73      582.52      6.06 o 
   3   3   3      292.00      335.26      4.65 o 
   4   3   3    11703.49    12835.21    116.08 o 
   5   3   3        8.71        9.89      1.16 o 
   6   3   3      519.67      485.27      5.26 o 
   7   3   3     1448.25     1304.98     11.37 o 
   8   3   3      291.45      324.94      4.11 o 
   9   3   3      167.31      231.91      3.38 o 
  10   3   3     3938.50     3951.20     25.30 o 
  11   3   3      248.48      265.39      5.05 o 
  12   3   3     1240.25     1308.06     12.51 o 
  13   3   3       42.99       39.50      3.67 o 
  14   3   3     2587.89     2468.87     22.40 o 
  15   3   3       11.49       15.80      2.82 o 
  16   3   3       67.93       59.99      3.64 o 
  17   3   3       27.88       23.50      3.01 o 
  18   3   3      212.87      217.37     10.52 o 
  19   3   3      109.91       94.77      6.01 o 
  20   3   3        9.14       10.22      4.72 o 
  21   3   3        8.21        5.87      6.94 o 
  22   3   3       49.25       46.19      7.78 o 
   0   4   3      833.47      796.90     14.85 o 
   1   4   3      335.98      290.48      4.41 o 
   2   4   3     1889.47     2123.23     17.88 o 
   3   4   3      711.55      690.48      7.34 o 
   4   4   3       81.48       42.58      2.35 o 
   5   4   3     2392.37     2552.36     26.64 o 
   6   4   3     1478.90     1458.93     15.02 o 
   7   4   3      131.02      150.63      3.44 o 
   8   4   3      196.72      178.57      3.51 o 
   9   4   3      314.43      382.86      6.19 o 
  10   4   3      522.77      508.67      5.42 o 
  11   4   3       66.28       39.88      2.07 o 
  12   4   3     1928.49     1824.97     14.87 o 
  13   4   3       20.11       28.46      2.83 o 
  14   4   3      276.42      240.75      5.76 o 
  15   4   3       14.04        8.22      2.63 o 
  16   4   3      174.72      145.39      5.13 o 
  17   4   3       99.94      112.36      4.84 o 
  18   4   3      194.96      180.53      6.76 o 
  19   4   3        8.62        9.69      3.60 o 
  20   4   3       97.79       96.52      6.52 o 
  21   4   3       27.17       27.00      4.93 o 
   1   5   3       79.23      100.98      4.46 o 
   2   5   3      548.93      534.55     10.67 o 
   3   5   3       53.83       62.01      3.33 o 
   4   5   3      219.70      237.17      5.65 o 
   5   5   3      163.31      165.22      4.27 o 
   6   5   3       22.91       26.28      3.12 o 
   7   5   3      387.59      358.64      5.57 o 
   8   5   3      119.16      117.56      3.07 o 
   9   5   3       58.03       70.08      2.98 o 
  10   5   3       68.12       57.92      2.99 o 
  11   5   3        0.29       -1.56      1.56 o 
  12   5   3      113.82      120.37      3.18 o 
  13   5   3        5.87        9.40      2.43 o 
  14   5   3      198.50      191.74      5.16 o 
  15   5   3       14.61       28.00      3.26 o 
  16   5   3      231.90      235.79      7.46 o 
  17   5   3        4.66        8.56      3.57 o 
  18   5   3       19.52       31.08      4.24 o 
  19   5   3        6.73        1.74      3.65 o 
  20   5   3       20.12        7.89      4.14 o 
   0   6   3      246.68      242.25     18.97 o 
   1   6   3       19.31        8.53      3.66 o 
   2   6   3       28.90       22.17      3.10 o 
   3   6   3      285.96      273.18      6.38 o 
   4   6   3      271.20      270.17      6.15 o 
   5   6   3       16.56       17.27      2.70 o 
   6   6   3        0.03        0.26      3.92 o 
   7   6   3        0.70        1.22      2.37 o 
   8   6   3        0.40        0.87      1.87 o 
   9   6   3       80.67       80.66      3.35 o 
  10   6   3        5.56        5.59      2.30 o 
  11   6   3        6.47        6.68      2.98 o 
  12   6   3        4.11        2.66      2.49 o 
  13   6   3        8.40        7.76      2.77 o 
  14   6   3       90.42       84.73      4.89 o 
  15   6   3       13.92       17.59      3.81 o 
  16   6   3       21.72       30.10      4.23 o 
  17   6   3       13.71       15.79      4.16 o 
  18   6   3       27.89       10.45      4.08 o 
   1   7   3      116.93      110.46      4.82 o 
   2   7   3       76.61       60.85      3.90 o 
   3   7   3       15.77       18.63      3.08 o 
   4   7   3        9.81        1.41      2.69 o 
   5   7   3        0.81       -3.40      3.40 o 
   6   7   3        8.67        4.69      3.29 o 
   7   7   3       29.23       33.20      3.39 o 
   8   7   3       64.40       54.06      4.54 o 
   9   7   3        1.62        0.73      3.61 o 
  10   7   3        2.55        0.11      3.04 o 
  11   7   3       14.98       19.17      3.60 o 
  12   7   3        2.63       -3.49      3.49 o 
  13   7   3       16.62       12.24      3.68 o 
  14   7   3        6.78        6.42      3.90 o 
  15   7   3        9.96       11.42      3.99 o 
  16   7   3       19.36        6.25      4.36 o 
   0   8   3      333.85      308.11     11.13 o 
   1   8   3       12.34       10.23      3.39 o 
   2   8   3       25.47       21.15      3.54 o 
   3   8   3       29.73       21.27      4.59 o 
   4   8   3      250.26      246.92      8.20 o 
   5   8   3       30.11       39.04      4.65 o 
   6   8   3        0.28       -4.36      4.36 o 
   7   8   3       22.04       27.80      4.14 o 
   8   8   3       60.68       74.59      4.91 o 
   9   8   3       12.14       12.14      4.83 o 
  10   8   3        0.17       -4.06      4.36 o 
  11   8   3        1.01       -5.10      5.10 o 
  12   8   3      117.43      133.99      6.93 o 
   1   9   3        5.53       11.62      5.12 o 
   2   9   3       44.47       44.50      9.74 o 
   3   9   3        0.04       -0.43      5.98 o 
   4   9   3       88.96       96.27     18.46 o 
   5   9   3        0.89       10.05      5.26 o 
   6   9   3       78.55       88.98      7.52 o 
   7   9   3       20.80       28.30      6.18 o 
   0   0   4    21790.33    20024.23    248.11 o 
   1   0   4    12521.36    12231.55    124.95 o 
   2   0   4      710.09      695.91      7.11 o 
   3   0   4    12703.77    11574.63    103.09 o 
   4   0   4      548.50      513.27      4.95 o 
   5   0   4     2056.17     2002.23     14.39 o 
   6   0   4     1261.89     1510.61     11.45 o 
   7   0   4      231.63      226.47      3.34 o 
   8   0   4      304.57      277.19      4.01 o 
   9   0   4      379.41      427.41      5.40 o 
  10   0   4     1414.03     1772.94     16.64 o 
  11   0   4     1767.81     1641.97     15.71 o 
  12   0   4      224.46      202.80      4.43 o 
  13   0   4      131.75      103.92      4.47 o 
  14   0   4      274.14      248.13      5.35 o 
  15   0   4       21.74       21.05      3.31 o 
  16   0   4       20.50       29.13      3.74 o 
  17   0   4     1704.56     1779.32     28.61 o 
  18   0   4       13.67       17.06      4.43 o 
  19   0   4        7.23       -1.02      6.15 o 
  20   0   4        5.38       10.25      7.17 o 
  21   0   4      373.32      398.80     19.48 o 
  22   0   4       14.55       30.75      9.23 o 
  23   0   4       30.75       41.01      9.74 o 
   1   1   4     7726.99     7551.15     59.14 o 
   2   1   4      436.47      555.23      4.66 o 
   3   1   4     9477.50     9162.86     81.26 o 
   4   1   4      278.98      275.30      2.75 o 
   5   1   4     1719.28     1804.24      9.97 o 
   6   1   4      152.35      129.29      1.52 o 
   7   1   4     1501.35     1263.52      7.86 o 
   8   1   4     3837.84     4145.10     24.06 o 
   9   1   4       86.83       67.44      3.98 o 
  10   1   4      203.79      155.61      2.36 o 
  11   1   4       35.18       18.23      1.24 o 
  12   1   4      638.71      651.68      5.51 o 
  13   1   4        0.01        2.12      1.32 o 
  14   1   4       29.98       29.61      2.65 o 
  15   1   4     3062.76     3004.04     23.02 o 
  16   1   4        1.08        7.52      3.82 o 
  17   1   4      130.49      152.36      6.83 o 
  18   1   4       57.77       53.32      4.46 o 
  19   1   4      418.61      374.76      8.93 o 
  20   1   4        6.86        7.14      4.31 o 
  21   1   4        4.32        1.73      5.13 o 
  22   1   4        3.52        1.02      7.69 o 
  23   1   4      162.11      181.97     16.40 o 
   0   2   4     2236.00     2543.19     33.04 o 
   1   2   4       31.60       13.65      0.89 o 
   2   2   4     1056.52     1157.86     10.71 o 
   3   2   4       44.79       63.79      2.13 o 
   4   2   4       20.07       21.34      1.88 o 
   5   2   4      582.64      511.74      6.36 o 
   6   2   4      605.62      818.73      8.82 o 
   7   2   4      587.63      655.88      6.45 o 
   8   2   4      706.40      668.25      6.72 o 
   9   2   4     2164.12     2145.66     14.28 o 
  10   2   4      771.80      793.66      6.34 o 
  11   2   4      245.88      260.55      4.19 o 
  12   2   4        3.63        6.74      2.26 o 
  13   2   4      550.25      534.73      5.76 o 
  14   2   4      327.95      351.42      5.45 o 
  15   2   4       41.04       40.50      2.93 o 
  16   2   4        0.03       -0.63      2.27 o 
  17   2   4      405.70      348.58      8.70 o 
  18   2   4        0.00        4.95      4.24 o 
  19   2   4        0.31       -2.20      3.82 o 
  20   2   4        1.82        2.39      4.44 o 
  21   2   4       97.70      100.59      8.88 o 
  22   2   4        0.23        1.79      5.61 o 
  23   2   4        2.46        1.58      5.77 o 
   1   3   4      858.51      942.86      7.95 o 
   2   3   4       12.10        0.84      1.00 o 
   3   3   4      122.19       84.72      2.95 o 
   4   3   4      123.06       56.25      6.92 o 
   5   3   4      162.36      176.61      4.45 o 
   6   3   4      921.66      906.17      9.48 o 
   7   3   4      146.09      163.16      3.10 o 
   8   3   4      286.51      352.50      3.93 o 
   9   3   4      127.74      110.53      2.83 o 
  10   3   4       11.15       17.68      2.42 o 
  11   3   4      253.78      236.72      5.21 o 
  12   3   4      321.30      298.03      5.95 o 
  13   3   4       37.53       23.20      2.91 o 
  14   3   4      235.66      239.19      5.91 o 
  15   3   4        4.66        0.30      2.49 o 
  16   3   4       11.69        8.45      2.57 o 
  17   3   4       30.40       20.56      3.02 o 
  18   3   4       35.33       34.79      3.80 o 
  19   3   4        0.17        3.81      3.69 o 
  20   3   4       33.83       24.18      6.55 o 
  21   3   4        2.95        8.84      5.01 o 
  22   3   4        0.03        1.92      5.12 o 
   0   4   4        0.82        3.08      3.38 o 
   1   4   4        2.81        3.51      1.21 o 
   2   4   4      513.54      536.10      5.60 o 
   3   4   4      188.49      174.00      5.04 o 
   4   4   4       37.73       35.56      2.19 o 
   5   4   4      725.09      738.14     12.34 o 
   6   4   4       51.97       48.36      3.60 o 
   7   4   4      813.41      827.86      9.56 o 
   8   4   4       15.39       20.37      1.64 o 
   9   4   4      318.57      306.65      4.15 o 
  10   4   4       16.61       19.07      2.14 o 
  11   4   4       33.51       42.64      2.88 o 
  12   4   4      310.53      304.16      6.26 o 
  13   4   4        8.42        9.69      2.79 o 
  14   4   4      225.94      243.11      6.68 o 
  15   4   4        0.08       -0.78      2.39 o 
  16   4   4        7.40       12.25      2.82 o 
  17   4   4       67.29       77.32      4.25 o 
  18   4   4        4.79        9.52      3.08 o 
  19   4   4        3.75        2.96      3.63 o 
  20   4   4        2.16        2.58      4.32 o 
  21   4   4        1.07        2.15      4.31 o 
   1   5   4      793.03      822.83      8.89 o 
   2   5   4      473.35      434.89      6.83 o 
   3   5   4     1092.59     1088.11     12.27 o 
   4   5   4        3.90        6.34      3.71 o 
   5   5   4      256.11      216.78      6.00 o 
   6   5   4      280.26      287.14      8.68 o 
   7   5   4      805.98      801.37      7.87 o 
   8   5   4      119.40      139.15      4.97 o 
   9   5   4        2.21        8.14      1.93 o 
  10   5   4       41.71       31.28      2.95 o 
  11   5   4       55.01       48.07      2.34 o 
  12   5   4        3.54        6.64      2.38 o 
  13   5   4        1.43        1.40      2.38 o 
  14   5   4       79.56       60.86      3.83 o 
  15   5   4      390.34      438.78      7.99 o 
  16   5   4       12.41       13.22      3.26 o 
  17   5   4       30.92       37.40      4.32 o 
  18   5   4        2.17       -1.95      3.43 o 
  19   5   4       72.39       65.26      5.29 o 
  20   5   4       32.55       32.06      4.55 o 
   0   6   4       86.94       89.76      5.79 o 
   1   6   4     1328.24     1291.31     12.97 o 
   2   6   4       23.69       19.20      2.61 o 
   3   6   4     1454.92     1436.27     15.86 o 
   4   6   4       56.51       51.29      4.30 o 
   5   6   4      776.55      776.48     12.29 o 
   6   6   4       70.58       56.77      4.13 o 
   7   6   4       73.06       63.44      3.79 o 
   8   6   4       81.83       75.97      3.20 o 
   9   6   4      348.11      379.29      6.21 o 
  10   6   4        9.91       18.25      2.92 o 
  11   6   4        3.87        2.06      2.59 o 
  12   6   4      220.02      223.06      5.51 o 
  13   6   4      118.39      127.60      5.10 o 
  14   6   4       12.53       10.32      2.95 o 
  15   6   4       22.63       20.59      6.67 o 
  16   6   4        1.93        6.24      3.85 o 
  17   6   4      354.53      404.68     10.54 o 
  18   6   4       14.72       18.03      4.30 o 
   1   7   4      308.33      323.29      6.22 o 
   2   7   4        7.60        4.43      2.50 o 
   3   7   4      218.45      217.81      5.87 o 
   4   7   4        2.59        1.73      3.36 o 
   5   7   4       22.97       18.92      3.73 o 
   6   7   4       15.03       20.94      3.82 o 
   7   7   4      361.67      375.75      7.79 o 
   8   7   4      129.62      146.98      7.80 o 
   9   7   4       15.01        9.74      4.74 o 
  10   7   4      112.35      101.53      5.18 o 
  11   7   4      149.33      152.00      6.18 o 
  12   7   4        4.68        2.05      3.85 o 
  13   7   4       39.25       35.09      4.36 o 
  14   7   4        8.04        2.83      3.71 o 
  15   7   4      147.32      185.01      7.90 o 
   0   8   4       27.29       28.41      8.46 o 
   1   8   4       53.53       60.44      4.81 o 
   2   8   4        4.68       -1.62      3.57 o 
   3   8   4        0.67       -3.04      3.63 o 
   4   8   4        3.84       -1.39      3.78 o 
   5   8   4      248.60      272.10      8.63 o 
   6   8   4       21.65       19.58      5.09 o 
   7   8   4        0.09       -3.04      3.49 o 
   8   8   4       23.48       28.86      4.85 o 
   9   8   4      244.12      267.66      9.41 o 
  10   8   4        0.47       -4.57      6.41 o 
  11   8   4       11.36        7.35      5.58 o 
  12   8   4       39.33       31.01      5.40 o 
   1   9   4        0.79        1.72      6.13 o 
   2   9   4        0.04       -5.77      5.77 o 
   3   9   4       26.98       44.59     11.27 o 
   4   9   4        0.67       -7.17      8.20 o 
   5   9   4       18.00       14.35     10.25 o 
   6   9   4        3.85        1.53     10.25 o 
   7   9   4      133.98      179.96     12.04 o 
   1   1   5     2233.89     2447.57     19.48 o 
   2   1   5     6897.59     7219.02     51.43 o 
   3   1   5      257.85      257.62      2.72 o 
   4   1   5       83.28       89.98      1.73 o 
   5   1   5      346.54      303.56      3.18 o 
   6   1   5      442.09      420.50      3.42 o 
   7   1   5      510.93      518.71      4.19 o 
   8   1   5       45.42       57.79      2.00 o 
   9   1   5      396.26      457.38      4.42 o 
  10   1   5      704.56      633.67      5.41 o 
  11   1   5        2.36       -0.84      1.01 o 
  12   1   5      143.44      142.92      2.58 o 
  13   1   5      275.74      300.61      4.88 o 
  14   1   5      189.23      192.84      3.75 o 
  15   1   5       22.86       22.12      2.63 o 
  16   1   5      298.02      322.23      6.50 o 
  17   1   5      103.84       95.06      5.13 o 
  18   1   5       40.70       45.29      4.26 o 
  19   1   5        2.64        6.98      3.51 o 
  20   1   5       34.89       50.74      5.35 o 
  21   1   5        0.18        1.80      5.07 o 
  22   1   5       30.70       28.65      6.50 o 
  23   1   5        1.71       -0.51      8.20 o 
   0   2   5      883.07      821.34      8.39 o 
   1   2   5      123.65      128.75      1.95 o 
   2   2   5     2165.39     2453.16     18.75 o 
   3   2   5     3086.29     3538.02     28.31 o 
   4   2   5     1567.69     1487.41     13.72 o 
   5   2   5     6100.96     6297.47     56.75 o 
   6   2   5      159.87      121.41      2.85 o 
   7   2   5       13.81       14.40      1.20 o 
   8   2   5      370.73      409.87      4.42 o 
   9   2   5      250.16      234.98      3.50 o 
  10   2   5      102.39      109.08      2.24 o 
  11   2   5      489.59      456.44      4.56 o 
  12   2   5     1512.67     1612.78     11.35 o 
  13   2   5      275.63      247.08      3.87 o 
  14   2   5      289.26      261.23      6.93 o 
  15   2   5      325.19      299.95      5.25 o 
  16   2   5       81.65       89.45      4.52 o 
  17   2   5        2.29        4.22      2.96 o 
  18   2   5      122.12       97.09      6.60 o 
  19   2   5       22.46       20.35      4.81 o 
  20   2   5       52.67       65.38      6.21 o 
  21   2   5       21.88        6.21      4.83 o 
  22   2   5       10.71       13.60      6.13 o 
   1   3   5     1679.40     1539.17     15.44 o 
   2   3   5      675.23      566.43      6.71 o 
   3   3   5      891.84     1035.04     13.49 o 
   4   3   5     1722.67     1680.07     19.89 o 
   5   3   5      237.34      288.41     10.83 o 
   6   3   5     1323.12     1173.43     13.71 o 
   7   3   5      159.19      147.37      5.55 o 
   8   3   5      463.32      422.89      5.92 o 
   9   3   5       14.79        4.64      1.87 o 
  10   3   5     4657.43     4331.55     34.19 o 
  11   3   5      568.47      568.25      8.56 o 
  12   3   5      552.12      567.85      8.07 o 
  13   3   5     1235.59     1200.14     13.01 o 
  14   3   5     1209.44     1086.08     12.33 o 
  15   3   5       61.33       65.64      3.79 o 
  16   3   5      242.99      227.02      5.82 o 
  17   3   5       12.01        6.05      3.07 o 
  18   3   5      118.31      105.32      7.00 o 
  19   3   5        1.96       -2.64      3.47 o 
  20   3   5       11.34        7.18      4.81 o 
  21   3   5       19.24       17.13      5.19 o 
  22   3   5       67.57       66.54      7.06 o 
   0   4   5      238.55      165.15      5.50 o 
   1   4   5      422.35      407.64      6.15 o 
   2   4   5      854.15      838.31      8.94 o 
   3   4   5      387.65      386.96      5.16 o 
   4   4   5      561.25      509.30      7.62 o 
   5   4   5      335.57      349.49      6.36 o 
   6   4   5       75.79      101.19      4.73 o 
   7   4   5      127.42      135.55      3.47 o 
   8   4   5     1435.26     1449.14     20.01 o 
   9   4   5        5.21       -0.35      2.58 o 
  10   4   5      613.19      600.76      8.89 o 
  11   4   5       61.18       94.32      4.35 o 
  12   4   5     1796.28     1741.80     17.08 o 
  13   4   5      220.25      175.63      5.33 o 
  14   4   5      579.80      549.98      8.50 o 
  15   4   5        1.35       -1.09      2.55 o 
  16   4   5      125.04      108.35      4.70 o 
  17   4   5        1.91        2.57      2.75 o 
  18   4   5       83.26       89.98      4.68 o 
  19   4   5        3.84        2.43      4.02 o 
  20   4   5       82.70       87.29      6.46 o 
  21   4   5        0.17        3.54      4.43 o 
   1   5   5        0.89       -2.09      2.09 o 
   2   5   5      683.52      735.34      9.01 o 
   3   5   5       48.62       42.75      2.68 o 
   4   5   5       91.50       59.64      2.41 o 
   5   5   5       18.27        8.60      2.78 o 
   6   5   5       62.92       78.25      3.67 o 
   7   5   5       85.84      103.30      3.71 o 
   8   5   5       28.02       26.29      3.50 o 
   9   5   5      189.34      163.90      5.44 o 
  10   5   5      262.28      248.80      7.93 o 
  11   5   5       36.19       32.41      3.34 o 
  12   5   5      212.45      206.79      6.15 o 
  13   5   5        0.45        1.34      2.51 o 
  14   5   5       16.29       14.62      2.88 o 
  15   5   5       27.06       18.26      3.19 o 
  16   5   5      157.22      124.81      5.97 o 
  17   5   5        9.78        2.49      3.40 o 
  18   5   5       21.81       24.53      4.20 o 
  19   5   5        0.55       -3.41      5.26 o 
   0   6   5      293.10      339.20     11.02 o 
   1   6   5      346.13      329.59      6.49 o 
   2   6   5        1.00       -1.83      2.49 o 
   3   6   5      241.95      230.66      5.46 o 
   4   6   5      100.53      113.36      4.27 o 
   5   6   5      182.22      204.57      4.80 o 
   6   6   5       10.05        9.16      3.20 o 
   7   6   5      182.92      162.48      5.29 o 
   8   6   5       32.78       41.60      2.79 o 
   9   6   5        1.06        4.05      3.33 o 
  10   6   5        6.00       10.16      3.04 o 
  11   6   5       43.65       45.29      4.15 o 
  12   6   5       13.94       13.09      2.88 o 
  13   6   5        0.62        2.58      2.78 o 
  14   6   5       50.28       47.44      3.85 o 
  15   6   5        9.39        3.77      3.45 o 
  16   6   5       12.79        7.02      3.68 o 
  17   6   5        1.37        5.31      4.23 o 
  18   6   5        3.86        1.99      7.18 o 
   1   7   5        0.84       -2.84      2.84 o 
   2   7   5       70.00       75.98      3.86 o 
   3   7   5        1.46        0.57      3.28 o 
   4   7   5       61.17       54.68      4.57 o 
   5   7   5       22.82       19.50      4.15 o 
   6   7   5       67.25       63.55      8.36 o 
   7   7   5       24.08       16.69      3.56 o 
   8   7   5       69.60       81.19      4.96 o 
   9   7   5       80.25       89.80      6.66 o 
  10   7   5       11.21        7.18      4.72 o 
  11   7   5       17.40       18.92      4.09 o 
  12   7   5        0.20       -0.34      2.85 o 
  13   7   5       24.67       29.09      4.22 o 
  14   7   5        3.37        3.15      3.77 o 
  15   7   5        0.29       -3.66      3.66 o 
   0   8   5      145.74      115.85     13.33 o 
   1   8   5       44.56       43.87      7.25 o 
   2   8   5        0.26       -0.61      6.99 o 
   3   8   5        0.07       -0.64      4.29 o 
   4   8   5      142.02      128.05      7.47 o 
   5   8   5      127.30      152.08      9.22 o 
   6   8   5       17.70       12.72      5.91 o 
   7   8   5       12.41       18.56      4.78 o 
   8   8   5      131.07      140.61      9.02 o 
   9   8   5       27.10       26.47      5.12 o 
  10   8   5        7.47       10.99      5.42 o 
  11   8   5        1.66        5.58      5.41 o 
  12   8   5      106.82      114.91     11.32 o 
   1   9   5        0.01        9.14      6.50 o 
   2   9   5       22.54       25.69      7.06 o 
   3   9   5       47.62       63.56     12.31 o 
   4   9   5       23.33       23.58     10.76 o 
   5   9   5       16.35       12.31     10.76 o 
   6   9   5       47.63       57.92     13.33 o 
   0   0   6    31605.54    29258.71    512.09 o 
   1   0   6      987.47      887.59      8.95 o 
   2   0   6       84.02       94.27      6.52 o 
   3   0   6    12142.87    12169.09    107.63 o 
   4   0   6     1104.55     1091.86     11.91 o 
   5   0   6       39.38       37.89      1.49 o 
   6   0   6     3162.52     3371.37     28.03 o 
   7   0   6     4477.75     4742.77     38.76 o 
   8   0   6      727.32      812.96     11.73 o 
   9   0   6      249.34      321.63      5.76 o 
  10   0   6     4885.71     5299.10     48.99 o 
  11   0   6      292.36      259.33      5.56 o 
  12   0   6        3.34       -0.77      1.65 o 
  13   0   6      380.03      486.86      7.84 o 
  14   0   6      936.06      873.17     13.45 o 
  15   0   6      364.49      421.65      9.02 o 
  16   0   6      158.58      158.84      6.75 o 
  17   0   6      225.04      232.46      7.36 o 
  18   0   6      150.71      148.46      8.51 o 
  19   0   6       20.08       45.10      8.20 o 
  20   0   6        4.84        2.05      6.66 o 
  21   0   6      296.60      291.67     16.92 o 
  22   0   6      137.85      123.54     12.82 o 
  23   0   6        1.74       -4.61      7.69 o 
   1   1   6      183.17      183.64      2.62 o 
   2   1   6    11722.97    11575.95     81.50 o 
   3   1   6       33.07       16.88      1.13 o 
   4   1   6      637.64      714.90      5.30 o 
   5   1   6      765.76      797.65      6.44 o 
   6   1   6      231.46      324.02      3.73 o 
   7   1   6     7322.15     7276.81     41.01 o 
   8   1   6      523.29      778.88      6.85 o 
   9   1   6     1177.32     1283.90      9.38 o 
  10   1   6     1327.19     1224.02      9.24 o 
  11   1   6      594.66      571.34      5.26 o 
  12   1   6        3.69        1.05      1.23 o 
  13   1   6      205.91      184.74      3.35 o 
  14   1   6      141.94      136.43      4.39 o 
  15   1   6      242.94      218.38      4.46 o 
  16   1   6      465.99      438.56      6.83 o 
  17   1   6      301.45      267.69      9.21 o 
  18   1   6        2.70        6.06      3.62 o 
  19   1   6      374.76      384.55     10.30 o 
  20   1   6      217.24      216.63      8.72 o 
  21   1   6        4.83        9.98      5.40 o 
  22   1   6       15.36       10.30      5.61 o 
  23   1   6       20.26       15.35      6.13 o 
   0   2   6      771.98      971.01     13.59 o 
   1   2   6       61.64       50.85      1.69 o 
   2   2   6      231.66      189.27      2.51 o 
   3   2   6      265.56      175.86      2.90 o 
   4   2   6      144.83      218.40      4.29 o 
   5   2   6     1216.54     1272.76     13.44 o 
   6   2   6       16.87       12.34      0.90 o 
   7   2   6       39.38       27.01      1.17 o 
   8   2   6      199.58      214.85      2.84 o 
   9   2   6     1516.86     1523.61     10.84 o 
  10   2   6       80.96      118.76      2.46 o 
  11   2   6      327.57      287.84      3.57 o 
  12   2   6       48.38       68.28      3.81 o 
  13   2   6      314.37      289.06      5.67 o 
  14   2   6      398.34      349.54      8.96 o 
  15   2   6      756.45      687.05      7.83 o 
  16   2   6       66.62       58.04      3.47 o 
  17   2   6      104.39       97.64      4.24 o 
  18   2   6       48.80       42.50      5.19 o 
  19   2   6        4.59       -1.53      4.35 o 
  20   2   6       11.01        0.36      4.22 o 
  21   2   6       65.41       54.50      6.20 o 
  22   2   6       52.91       49.40      7.95 o 
   1   3   6        1.76        3.66      0.93 o 
   2   3   6      568.07      558.18      6.39 o 
   3   3   6      105.25      114.10      3.59 o 
   4   3   6      125.89      110.79      3.85 o 
   5   3   6      415.89      413.17      5.58 o 
   6   3   6        2.47        1.35      1.80 o 
   7   3   6        7.21        4.88      1.65 o 
   8   3   6        0.73       -0.20      1.49 o 
   9   3   6       35.26       32.06      2.39 o 
  10   3   6       13.80       11.93      2.16 o 
  11   3   6      287.46      278.65      6.08 o 
  12   3   6       73.34       73.75      3.65 o 
  13   3   6       33.48       34.57      3.10 o 
  14   3   6        3.27        0.30      2.60 o 
  15   3   6      122.25      107.85      4.38 o 
  16   3   6        1.92        5.24      2.89 o 
  17   3   6       37.46       29.08      3.57 o 
  18   3   6       19.39       17.57      3.39 o 
  19   3   6        5.18       -0.65      3.13 o 
  20   3   6        2.13       -0.88      4.51 o 
  21   3   6        0.33       -4.37      4.37 o 
  22   3   6        2.33        4.68      5.12 o 
   0   4   6      528.68      456.80      9.47 o 
   1   4   6        5.93        4.39      1.66 o 
   2   4   6       39.66       41.40      2.17 o 
   3   4   6      298.86      317.62     11.88 o 
   4   4   6       76.37       78.57      3.75 o 
   5   4   6      637.25      670.55     14.80 o 
   6   4   6       38.35       36.79      3.60 o 
   7   4   6      121.59       96.78      5.28 o 
   8   4   6       38.95       35.06      3.34 o 
   9   4   6      180.58      180.03      5.60 o 
  10   4   6        4.70        4.74      2.73 o 
  11   4   6      260.84      269.94      6.36 o 
  12   4   6        1.98        4.99      2.75 o 
  13   4   6      206.38      237.17      5.80 o 
  14   4   6       61.28       59.79      3.73 o 
  15   4   6        2.74       -0.36      2.45 o 
  16   4   6        0.06        1.92      2.73 o 
  17   4   6       19.89       20.01      3.30 o 
  18   4   6        5.37        9.88      3.01 o 
  19   4   6       20.89       24.15      5.44 o 
  20   4   6        1.93       -3.99      3.99 o 
  21   4   6        1.22        2.07      4.44 o 
   1   5   6      275.37      270.86      6.30 o 
   2   5   6     1946.25     1929.67     20.33 o 
   3   5   6       40.34       45.85      4.73 o 
   4   5   6      117.83      127.42      5.12 o 
   5   5   6       82.06       63.12      3.43 o 
   6   5   6      405.70      357.14      7.41 o 
   7   5   6     1146.27     1155.93     12.44 o 
   8   5   6      107.87       75.34      5.13 o 
   9   5   6       24.87       13.15      3.94 o 
  10   5   6      394.56      339.61      8.43 o 
  11   5   6      461.75      456.18      8.25 o 
  12   5   6       13.16       15.74      3.00 o 
  13   5   6        5.01        8.70      2.71 o 
  14   5   6       37.89       29.92      3.26 o 
  15   5   6        8.90        7.14      2.82 o 
  16   5   6       56.49       57.31      4.09 o 
  17   5   6        0.25        2.76      3.03 o 
  18   5   6       14.64       16.56      4.00 o 
  19   5   6       83.02       98.20      5.86 o 
   0   6   6     2352.72     2238.95     34.60 o 
   1   6   6       97.65       92.01      4.38 o 
   2   6   6      163.37      148.54      9.07 o 
   3   6   6      112.55      107.18      4.36 o 
   4   6   6      898.62      873.44     16.57 o 
   5   6   6      835.30      846.05     16.97 o 
   6   6   6       41.70       31.57      4.31 o 
   7   6   6       14.65       15.58      3.20 o 
   8   6   6      666.70      660.53     11.11 o 
   9   6   6      149.92      148.74      6.06 o 
  10   6   6       22.62       14.60      3.56 o 
  11   6   6      147.09      142.42      6.82 o 
  12   6   6       35.05       34.03      3.61 o 
  13   6   6      115.72      139.73      5.20 o 
  14   6   6      166.30      197.13      6.16 o 
  15   6   6        5.17        1.37      3.36 o 
  16   6   6       16.56       19.28      4.11 o 
  17   6   6      148.61      187.31      9.10 o 
   1   7   6      336.54      343.91      8.73 o 
   2   7   6      316.44      346.56      9.71 o 
   3   7   6       96.19       98.79      6.17 o 
   4   7   6       56.45       76.14      7.30 o 
   5   7   6       98.85       97.42      6.23 o 
   6   7   6      213.37      234.25      8.95 o 
   7   7   6      436.18      445.06      9.63 o 
   8   7   6        9.63       10.03      3.40 o 
   9   7   6       64.78       51.90      6.31 o 
  10   7   6        8.73        2.93      3.95 o 
  11   7   6       63.76       75.55      5.27 o 
  12   7   6       10.27       12.98      3.23 o 
  13   7   6        0.41       -3.34      3.34 o 
  14   7   6        0.46       -3.53      3.53 o 
  15   7   6       94.02      106.16      6.23 o 
   0   8   6      164.18      185.57     16.40 o 
   1   8   6        1.72        3.49      6.34 o 
   2   8   6        8.81        4.35      6.16 o 
   3   8   6        8.76        3.84      4.37 o 
   4   8   6      162.48      193.63      8.88 o 
   5   8   6      325.10      358.00     12.88 o 
   6   8   6       11.04       17.62      5.05 o 
   7   8   6        8.77        9.04      5.28 o 
   8   8   6       76.39       88.29      8.48 o 
   9   8   6      181.78      182.66      8.62 o 
  10   8   6        0.01       -1.42      6.13 o 
  11   8   6        7.14        2.37      5.41 o 
  12   8   6       27.11       31.54      5.95 o 
   1   9   6        1.72        7.04      6.50 o 
   2   9   6       47.84       50.21      8.15 o 
   3   9   6        5.48        6.44      6.64 o 
   4   9   6       34.03       50.75     11.79 o 
   5   9   6        2.74       -5.13      9.23 o 
   6   9   6       72.27       76.89     14.35 o 
   1   1   7      352.08      384.81      7.54 o 
   2   1   7      953.01     1022.83      8.56 o 
   3   1   7     3688.07     4101.88     29.88 o 
   4   1   7     2073.98     2148.29     14.45 o 
   5   1   7     2089.89     2085.45     14.31 o 
   6   1   7      984.97      989.61      8.71 o 
   7   1   7      108.74       88.70      2.18 o 
   8   1   7       21.78       27.02      1.38 o 
   9   1   7        2.85        1.62      1.17 o 
  10   1   7       47.12       42.72      1.81 o 
  11   1   7      254.35      217.61      3.27 o 
  12   1   7       36.26       52.11      1.99 o 
  13   1   7       42.31       30.76      1.84 o 
  14   1   7        7.79       11.94      2.10 o 
  15   1   7       70.92       78.95      3.22 o 
  16   1   7       22.78       26.41      2.96 o 
  17   1   7        5.43        6.49      3.35 o 
  18   1   7        5.54        4.62      3.87 o 
  19   1   7       43.18       63.49      7.99 o 
  20   1   7        1.20        5.51      4.22 o 
  21   1   7        6.49        6.14      4.30 o 
  22   1   7       44.77       60.68      7.01 o 
   0   2   7      956.82     1005.35     14.31 o 
   1   2   7     4055.60     4189.78     36.77 o 
   2   2   7     1183.23     1245.04     12.06 o 
   3   2   7     3789.84     3868.12     28.50 o 
   4   2   7     3226.11     3424.33     28.80 o 
   5   2   7       53.67       69.73      2.48 o 
   6   2   7      108.30       90.96      2.05 o 
   7   2   7        4.98        0.29      0.86 o 
   8   2   7      340.97      338.73      3.68 o 
   9   2   7      606.96      702.74      6.09 o 
  10   2   7       11.38       18.25      1.37 o 
  11   2   7      405.29      412.55      4.62 o 
  12   2   7       22.21       21.67      1.71 o 
  13   2   7       69.99       98.33      3.49 o 
  14   2   7      274.49      279.10      6.98 o 
  15   2   7       17.45       30.65      2.96 o 
  16   2   7       58.84       77.96      3.72 o 
  17   2   7      107.02      115.64      4.53 o 
  18   2   7        3.79        0.92      2.65 o 
  19   2   7        2.20       -3.11      4.04 o 
  20   2   7       35.68       34.08      6.66 o 
  21   2   7       46.51       39.70      7.25 o 
  22   2   7       34.15       48.38      7.59 o 
   1   3   7      152.57      141.36      2.75 o 
   2   3   7      124.31      140.51      2.84 o 
   3   3   7     9581.28     9717.75     70.27 o 
   4   3   7        9.37       20.60      1.36 o 
   5   3   7      529.25      569.90      7.04 o 
   6   3   7      200.39      203.21      3.73 o 
   7   3   7     1605.77     1597.71     15.69 o 
   8   3   7      251.50      268.17      4.83 o 
   9   3   7      119.23      137.40      3.87 o 
  10   3   7      163.64      198.44      4.95 o 
  11   3   7     1380.20     1292.12     14.50 o 
  12   3   7        0.01       -0.02      2.46 o 
  13   3   7      830.73      784.68     10.62 o 
  14   3   7       14.48       11.90      2.71 o 
  15   3   7      218.47      195.92      5.40 o 
  16   3   7       42.87       39.19      3.73 o 
  17   3   7       29.65       19.42      3.40 o 
  18   3   7        6.70        6.89      3.17 o 
  19   3   7       70.15       73.38      4.90 o 
  20   3   7       11.45        9.78      6.29 o 
  21   3   7        6.39       14.88      5.31 o 
   0   4   7     1629.90     1737.72     20.51 o 
   1   4   7     1388.56     1433.24     12.42 o 
   2   4   7       11.09       19.80      1.96 o 
   3   4   7       90.49       63.12      2.59 o 
   4   4   7      466.75      483.22      6.18 o 
   5   4   7     1169.92     1176.79     10.78 o 
   6   4   7       39.03       42.87      3.18 o 
   7   4   7       12.65       12.17      2.65 o 
   8   4   7      240.58      228.18      5.90 o 
   9   4   7      903.14      846.03     12.09 o 
  10   4   7        8.57       10.68      2.73 o 
  11   4   7      300.37      256.01      7.92 o 
  12   4   7       29.18       20.04      3.00 o 
  13   4   7      236.77      266.16      6.61 o 
  14   4   7       40.32       44.58      3.42 o 
  15   4   7       19.45       10.48      2.84 o 
  16   4   7       19.55       21.00      3.07 o 
  17   4   7      158.75      180.93      5.83 o 
  18   4   7        8.09       11.32      3.64 o 
  19   4   7       11.80       10.52      3.74 o 
  20   4   7       48.62       58.35      6.73 o 
   1   5   7      892.43      914.77     11.46 o 
   2   5   7     1206.39     1156.16     13.50 o 
   3   5   7      655.78      712.17     15.02 o 
   4   5   7        4.00        3.87      2.37 o 
   5   5   7      616.73      590.41     14.28 o 
   6   5   7      130.45      120.92      8.95 o 
   7   5   7       40.73       35.50      3.40 o 
   8   5   7       96.94       72.00      5.16 o 
   9   5   7       17.48       17.04      3.96 o 
  10   5   7      176.88      174.14      6.07 o 
  11   5   7        1.84        1.34      2.67 o 
  12   5   7       47.98       60.66      3.96 o 
  13   5   7        0.04        1.74      2.71 o 
  14   5   7        1.86       -2.53      2.53 o 
  15   5   7       24.46       16.35      3.16 o 
  16   5   7        4.16        7.07      3.06 o 
  17   5   7       31.38       23.29      3.93 o 
  18   5   7       48.18       45.57      4.66 o 
  19   5   7       34.19       37.72      4.62 o 
   0   6   7        9.58       12.90      4.34 o 
   1   6   7      195.35      213.42      5.75 o 
   2   6   7       45.18       45.42      3.18 o 
   3   6   7      186.36      171.06     12.18 o 
   4   6   7      101.42       78.28      7.81 o 
   5   6   7       51.56       53.39      4.97 o 
   6   6   7        1.31        6.25      2.89 o 
   7   6   7      213.02      220.67      6.83 o 
   8   6   7        0.65        3.34      3.24 o 
   9   6   7        0.70        4.27      3.24 o 
  10   6   7       10.89       12.80      4.52 o 
  11   6   7       27.54       27.08      3.26 o 
  12   6   7        2.56        3.68      2.91 o 
  13   6   7        0.01       -1.08      2.75 o 
  14   6   7        0.37       -1.68      2.81 o 
  15   6   7       13.68       16.64      3.29 o 
  16   6   7        4.72        4.81      3.68 o 
  17   6   7        6.85        7.96      3.95 o 
   1   7   7        0.00       -1.05      7.14 o 
   2   7   7      195.05      184.64      7.69 o 
   3   7   7      144.27      147.13      7.23 o 
   4   7   7        3.93        9.90      4.12 o 
   5   7   7       20.92       28.78      4.73 o 
   6   7   7        8.74       10.20      6.36 o 
   7   7   7        1.23        7.83      3.56 o 
   8   7   7        8.24       15.24      3.73 o 
   9   7   7        1.31        1.76      3.32 o 
  10   7   7        1.42       -2.08      4.35 o 
  11   7   7        0.05       -2.78      3.35 o 
  12   7   7        0.34       -3.00      3.00 o 
  13   7   7       26.15       24.13      4.03 o 
  14   7   7        1.05       -3.54      3.54 o 
  15   7   7        0.08       -2.32      3.72 o 
   0   8   7      180.66      212.73     16.92 o 
   1   8   7      157.00      158.74     10.85 o 
   2   8   7        6.61        8.20      6.16 o 
   3   8   7       55.36       62.30      8.46 o 
   4   8   7       11.27       21.52      6.86 o 
   5   8   7      137.54      150.33     14.70 o 
   6   8   7        0.27       -2.75      3.67 o 
   7   8   7        0.53       -0.73      4.21 o 
   8   8   7        6.58       12.10      4.75 o 
   9   8   7       49.41       61.12     10.00 o 
  10   8   7        0.47       -0.29      5.85 o 
  11   8   7       13.05       13.68      5.52 o 
   1   9   7        7.59       12.43      6.86 o 
   2   9   7      112.57      120.19     10.33 o 
   3   9   7      131.15      136.52     10.85 o 
   4   9   7       22.52       29.73     10.25 o 
   5   9   7        5.29        5.13     10.25 o 
   0   0   8    24137.04    21554.54    268.28 o 
   1   0   8     6577.24     7238.83     62.80 o 
   2   0   8     7305.89     7863.45     68.50 o 
   3   0   8     1748.32     2085.64     23.17 o 
   4   0   8     4965.48     4731.79     42.41 o 
   5   0   8        1.75        6.11      1.68 o 
   6   0   8      149.65      185.65      3.48 o 
   7   0   8       77.37      129.75      3.10 o 
   8   0   8     1271.89     1275.13     14.11 o 
   9   0   8     1801.83     1779.26     22.29 o 
  10   0   8        0.37       -1.96      1.96 o 
  11   0   8        6.20       15.25      3.07 o 
  12   0   8      113.04      150.40      5.52 o 
  13   0   8        2.73        6.40      3.08 o 
  14   0   8      864.75      873.29     14.28 o 
  15   0   8      128.29      103.82      5.19 o 
  16   0   8      157.54      211.70      6.85 o 
  17   0   8       26.20       40.49      5.25 o 
  18   0   8      289.34      253.71     15.89 o 
  19   0   8       10.46        4.96      4.52 o 
  20   0   8       53.25       92.17      7.61 o 
  21   0   8       12.59       19.48      8.20 o 
  22   0   8      104.65      114.82     12.82 o 
   1   1   8     3562.81     4200.08     30.37 o 
   2   1   8     2107.60     2161.75     18.13 o 
   3   1   8     2203.33     2725.31     20.11 o 
   4   1   8        4.90        0.75      0.88 o 
   5   1   8     1742.90     1875.60     15.31 o 
   6   1   8     2727.47     2640.01     19.27 o 
   7   1   8       70.82       76.13      2.42 o 
   8   1   8        0.13        1.57      1.12 o 
   9   1   8      136.24      122.49      2.78 o 
  10   1   8      692.14      716.36      7.03 o 
  11   1   8      189.64      233.70      3.64 o 
  12   1   8      300.36      246.74      3.82 o 
  13   1   8      144.24      156.75      3.54 o 
  14   1   8      349.13      311.95      5.29 o 
  15   1   8      162.07      143.65      4.08 o 
  16   1   8      214.37      197.24      5.44 o 
  17   1   8       45.84       57.22      3.96 o 
  18   1   8       13.57       12.00      3.91 o 
  19   1   8       71.56       77.35      5.78 o 
  20   1   8      153.26      174.67      8.33 o 
  21   1   8        6.90        2.02      4.24 o 
  22   1   8       40.66       47.39      7.42 o 
   0   2   8       31.20       30.33      2.82 o 
   1   2   8     2287.54     2597.59     23.64 o 
   2   2   8      285.79      401.78      4.74 o 
   3   2   8      241.89      310.70      6.51 o 
   4   2   8       11.09        8.43      1.85 o 
   5   2   8       17.06        8.62      1.48 o 
   6   2   8      752.17      763.88      7.45 o 
   7   2   8      671.87      805.59      6.88 o 
   8   2   8      993.80      931.62      7.37 o 
   9   2   8       67.35       56.68      1.86 o 
  10   2   8       59.54       59.80      2.03 o 
  11   2   8        3.77        3.81      1.75 o 
  12   2   8      321.18      252.43      4.68 o 
  13   2   8       34.75       32.54      2.35 o 
  14   2   8      265.96      237.86      5.20 o 
  15   2   8      158.57      147.24      4.63 o 
  16   2   8      116.27      115.24      4.38 o 
  17   2   8       25.41       19.06      3.07 o 
  18   2   8       34.11       23.28      3.64 o 
  19   2   8       14.90       13.17      4.22 o 
  20   2   8       15.49       12.43      6.34 o 
  21   2   8        2.29        1.80      5.80 o 
  22   2   8       48.81       54.59      7.97 o 
   1   3   8      113.76      154.16      3.37 o 
   2   3   8      359.99      305.78      5.45 o 
   3   3   8     1145.26     1229.48     11.91 o 
   4   3   8        9.86       11.06      1.29 o 
   5   3   8       15.00        8.61      1.57 o 
   6   3   8      237.19      283.27      4.28 o 
   7   3   8      130.86      130.41      2.94 o 
   8   3   8       75.52       98.43      3.34 o 
   9   3   8       59.62       67.58      2.98 o 
  10   3   8       45.99       66.36      3.53 o 
  11   3   8        8.52        7.49      3.21 o 
  12   3   8       34.11       28.54      3.01 o 
  13   3   8       79.90       54.64      3.68 o 
  14   3   8        2.83       -2.35      2.35 o 
  15   3   8        0.69        2.32      2.84 o 
  16   3   8        1.01       -2.64      2.64 o 
  17   3   8        7.63       11.43      3.21 o 
  18   3   8        3.66        1.12      3.14 o 
  19   3   8       45.30       54.25      4.65 o 
  20   3   8       51.47       51.70      7.03 o 
  21   3   8        1.60        3.86      6.34 o 
   0   4   8     1022.87     1154.83     14.81 o 
   1   4   8      242.38      284.95      6.56 o 
   2   4   8      591.62      559.27      7.82 o 
   3   4   8        2.74        5.17      1.53 o 
   4   4   8       85.28       70.94      2.71 o 
   5   4   8      257.12      250.72      3.94 o 
   6   4   8      145.91      187.66      4.06 o 
   7   4   8       62.33       64.29      3.88 o 
   8   4   8      243.98      204.57      5.85 o 
   9   4   8     1508.74     1411.96     15.38 o 
  10   4   8      122.90      152.28      7.70 o 
  11   4   8      157.75      151.59      6.02 o 
  12   4   8      427.49      434.92      8.02 o 
  13   4   8       51.19       37.03      3.93 o 
  14   4   8        1.71       -1.90      2.36 o 
  15   4   8       22.71       14.99      2.80 o 
  16   4   8       45.44       56.28      5.20 o 
  17   4   8       31.35       23.90      3.85 o 
  18   4   8        0.35       -0.94      3.27 o 
  19   4   8        2.32        3.38      3.58 o 
  20   4   8        3.83       -1.02      4.15 o 
   1   5   8      641.03      597.37      6.93 o 
   2   5   8      581.77      595.76      8.05 o 
   3   5   8       61.05       65.65      3.22 o 
   4   5   8      381.18      397.11      5.77 o 
   5   5   8      256.43      241.08      5.21 o 
   6   5   8     1583.81     1628.00     26.64 o 
   7   5   8      123.91      157.10      9.00 o 
   8   5   8        1.05        0.82      3.28 o 
   9   5   8       38.24       31.38      3.47 o 
  10   5   8      289.50      302.59     10.43 o 
  11   5   8      310.92      307.69      6.96 o 
  12   5   8       34.58       24.59      3.33 o 
  13   5   8       24.79       28.93      3.38 o 
  14   5   8      143.68      131.06      5.07 o 
  15   5   8        5.44        0.47      2.88 o 
  16   5   8       32.69       43.47      3.96 o 
  17   5   8        2.34        4.43      3.24 o 
  18   5   8       36.09       45.62      4.80 o 
  19   5   8        6.17       17.17      6.59 o 
   0   6   8     3730.58     3772.95     95.60 o 
   1   6   8      128.54      130.19      6.21 o 
   2   6   8      103.40      106.00      6.55 o 
   3   6   8      195.73      205.83      7.54 o 
   4   6   8      597.84      618.81      9.91 o 
   5   6   8        0.60       -0.06      3.60 o 
   6   6   8        0.07       -1.79      3.25 o 
   7   6   8       28.24       43.43      3.99 o 
   8   6   8      350.75      331.13      8.18 o 
   9   6   8      252.99      234.70     10.58 o 
  10   6   8        0.94        3.99      2.77 o 
  11   6   8        1.19       -1.51      2.45 o 
  12   6   8      159.62      154.60      5.43 o 
  13   6   8        8.61       10.85      3.25 o 
  14   6   8       43.39       55.45      4.09 o 
  15   6   8        2.18        7.75      3.16 o 
  16   6   8        9.20       15.81      4.62 o 
  17   6   8        7.38       11.75      4.01 o 
   1   7   8        0.57       11.07      3.89 o 
   2   7   8     1179.91     1158.43     18.55 o 
   3   7   8       70.79       76.74      5.65 o 
   4   7   8       16.51       22.76      4.51 o 
   5   7   8      402.68      407.55     10.96 o 
   6   7   8      499.19      511.43     10.31 o 
   7   7   8      262.65      294.29      8.30 o 
   8   7   8       34.25       25.84      4.13 o 
   9   7   8        0.62       -0.29      3.86 o 
  10   7   8      159.22      179.13      8.28 o 
  11   7   8       39.35       36.67      4.61 o 
  12   7   8       53.42       46.69      4.40 o 
  13   7   8       36.15       28.12      3.70 o 
  14   7   8       25.18       18.98      5.23 o 
   0   8   8      322.50      355.74     20.50 o 
   1   8   8        0.40        8.84      6.66 o 
   2   8   8       22.26       24.74      6.86 o 
   3   8   8       91.27       93.41      9.20 o 
   4   8   8      145.32      163.15     11.17 o 
   5   8   8       45.78       44.47      7.37 o 
   6   8   8       32.22       33.50      4.54 o 
   7   8   8        0.32       -3.47      7.64 o 
   8   8   8      207.27      232.06     23.83 o 
   9   8   8       13.01       20.37      6.77 o 
  10   8   8       15.31       17.78      6.77 o 
  11   8   8        0.37        0.72      5.40 o 
   1   9   8       24.90       32.92      7.42 o 
   2   9   8       26.80       39.54      7.78 o 
   3   9   8        8.65       16.81      6.92 o 
   1   1   9     4446.29     5135.98     37.03 o 
   2   1   9      761.44      781.98      7.87 o 
   3   1   9      118.83      140.90      2.66 o 
   4   1   9      114.37      147.19      3.76 o 
   5   1   9     2360.29     2500.17     19.64 o 
   6   1   9       54.49       45.41      3.00 o 
   7   1   9      118.82      119.12      2.90 o 
   8   1   9      398.32      372.15      4.98 o 
   9   1   9      461.27      501.80      6.08 o 
  10   1   9      466.74      416.03      5.17 o 
  11   1   9        4.70        0.42      1.55 o 
  12   1   9        0.06       -1.52      1.52 o 
  13   1   9       39.44       27.11      2.08 o 
  14   1   9        6.76       -1.28      1.79 o 
  15   1   9       31.14       23.36      3.16 o 
  16   1   9       14.77       21.09      2.90 o 
  17   1   9        3.48        3.49      2.55 o 
  18   1   9        2.53       -0.97      3.53 o 
  19   1   9      125.95      142.43      7.53 o 
  20   1   9       11.66       13.65      6.84 o 
  21   1   9        2.70        8.73      5.61 o 
  22   1   9        2.47        6.66      7.69 o 
   0   2   9     1466.21     1781.12     19.82 o 
   1   2   9     2137.22     2318.62     17.67 o 
   2   2   9     1419.50     1553.27     11.56 o 
   3   2   9     1440.01     1390.89     12.61 o 
   4   2   9     1035.78      973.83     11.03 o 
   5   2   9      794.17      753.97      9.32 o 
   6   2   9      243.93      238.21      4.26 o 
   7   2   9     2104.27     2075.80     17.08 o 
   8   2   9       31.06       36.83      1.81 o 
   9   2   9     1282.50     1299.10     11.25 o 
  10   2   9      382.27      413.32      6.02 o 
  11   2   9       15.29        4.99      1.84 o 
  12   2   9      334.39      370.02      6.11 o 
  13   2   9      545.16      577.30      8.13 o 
  14   2   9       24.77       24.63      2.40 o 
  15   2   9       10.58        6.30      2.55 o 
  16   2   9       80.41      113.45      5.37 o 
  17   2   9      175.00      194.24      6.26 o 
  18   2   9        7.05        2.84      6.71 o 
  19   2   9        6.25        2.77      4.24 o 
  20   2   9        4.17        4.84      5.77 o 
  21   2   9      155.64      202.03     24.35 o 
   1   3   9      361.05      310.79      4.63 o 
   2   3   9       11.42       10.69      1.38 o 
   3   3   9       42.65        9.57      1.52 o 
   4   3   9      592.54      555.58      7.40 o 
   5   3   9      717.32      712.72     10.05 o 
   6   3   9       88.73       92.88      3.63 o 
   7   3   9     1803.45     1825.78     17.76 o 
   8   3   9     1118.11     1053.45      9.72 o 
   9   3   9      279.33      328.99      6.55 o 
  10   3   9     1209.30     1259.53     14.11 o 
  11   3   9      890.43      938.30     16.79 o 
  12   3   9        1.01       -0.32      2.46 o 
  13   3   9        0.73       -2.34      2.34 o 
  14   3   9      230.43      187.34      5.96 o 
  15   3   9      166.95      145.18      7.75 o 
  16   3   9       15.60       14.33      3.42 o 
  17   3   9        0.20        3.17      3.09 o 
  18   3   9        9.57        5.46      3.73 o 
  19   3   9      207.77      242.81      8.48 o 
  20   3   9        1.40        2.60     10.51 o 
  21   3   9       28.71       26.13     12.82 o 
   0   4   9      868.82      936.33     16.75 o 
   1   4   9       79.19       65.05      3.66 o 
   2   4   9      573.94      644.76      8.64 o 
   3   4   9     1993.76     2023.03     20.74 o 
   4   4   9       70.93       68.87      2.58 o 
   5   4   9      610.17      595.52      6.63 o 
   6   4   9      163.69      161.12      4.27 o 
   7   4   9     1064.73     1099.67     16.85 o 
   8   4   9       10.14       12.90      3.20 o 
   9   4   9      805.87      746.45     14.45 o 
  10   4   9      498.46      518.08      8.36 o 
  11   4   9        8.22        5.12      2.67 o 
  12   4   9      226.62      193.62      5.80 o 
  13   4   9      193.98      168.50      5.50 o 
  14   4   9       37.96       38.60      3.55 o 
  15   4   9       19.61       18.23      3.01 o 
  16   4   9       38.76       47.44      3.76 o 
  17   4   9      166.15      140.02      6.81 o 
  18   4   9       24.81       25.83      4.24 o 
  19   4   9       18.29       18.86      4.02 o 
  20   4   9        2.88       10.55      4.52 o 
   1   5   9      677.69      684.68      8.72 o 
   2   5   9       24.26       15.94      2.31 o 
   3   5   9      197.20      183.32      4.65 o 
   4   5   9       10.34        7.81      2.28 o 
   5   5   9     1458.87     1426.97     16.38 o 
   6   5   9        0.46        0.54      2.44 o 
   7   5   9      709.85      728.07     13.57 o 
   8   5   9       97.14      100.36      5.95 o 
   9   5   9       46.91       40.45      3.67 o 
  10   5   9        1.18       -2.56      2.56 o 
  11   5   9       95.19      106.54      6.91 o 
  12   5   9       14.65        6.70      2.89 o 
  13   5   9        5.61        7.00      2.83 o 
  14   5   9        2.15        2.97      3.05 o 
  15   5   9      158.92      176.77      5.82 o 
  16   5   9       66.73       56.69      4.24 o 
  17   5   9        9.54       15.59      3.46 o 
  18   5   9        0.14       -1.04      3.55 o 
   0   6   9      164.31      157.78      8.48 o 
   1   6   9        0.06       -0.02      3.85 o 
   2   6   9        1.87        7.26      2.47 o 
   3   6   9      145.28      137.35      5.26 o 
   4   6   9       74.97       80.47      5.40 o 
   5   6   9       32.38       40.24      3.92 o 
   6   6   9       66.12       52.02      4.18 o 
   7   6   9        8.85        6.88      3.24 o 
   8   6   9       11.46       11.16      3.40 o 
   9   6   9        0.33       -0.77      3.05 o 
  10   6   9        5.54        0.66      2.68 o 
  11   6   9       12.26        5.61      2.93 o 
  12   6   9        7.61        7.74      3.09 o 
  13   6   9        0.04        0.68      3.04 o 
  14   6   9        6.72        3.46      3.14 o 
  15   6   9        9.00        6.50      3.20 o 
  16   6   9        0.50       -3.51      3.51 o 
   1   7   9       63.45       48.08      7.01 o 
   2   7   9       24.85       41.05      9.48 o 
   3   7   9        0.90        4.48      5.35 o 
   4   7   9        2.54        2.22      3.90 o 
   5   7   9      117.64      109.59      7.75 o 
   6   7   9        0.38        7.11      3.55 o 
   7   7   9        1.12        1.36      3.48 o 
   8   7   9        2.92        4.49      3.56 o 
   9   7   9       32.27       29.57      4.29 o 
  10   7   9       31.87       40.32      4.60 o 
  11   7   9       11.49       19.25      4.18 o 
  12   7   9       15.60       23.20      3.82 o 
  13   7   9        7.42        1.88      4.12 o 
  14   7   9        3.07        4.26      3.80 o 
   0   8   9       40.05       42.55     10.76 o 
   1   8   9        0.74        0.26      6.16 o 
   2   8   9        9.11       17.46     12.31 o 
   3   8   9      169.42      192.07     19.22 o 
   4   8   9       23.07       28.74      7.15 o 
   5   8   9        0.59        5.61      6.50 o 
   6   8   9       12.18        3.14      6.41 o 
   7   8   9       83.63       74.32     13.84 o 
   8   8   9        7.45       12.31      6.26 o 
   9   8   9        8.84       11.51      6.77 o 
  10   8   9        1.14       -1.69      6.64 o 
   1   9   9       14.51       24.32      7.06 o 
   0   0  10      393.83      404.17     14.61 o 
   1   0  10    11639.90    11708.11    101.87 o 
   2   0  10      560.17      696.26      8.27 o 
   3   0  10      727.66      625.56      7.83 o 
   4   0  10     8111.71     8669.73     87.80 o 
   5   0  10      843.58      786.57      9.22 o 
   6   0  10      572.57      631.17      8.08 o 
   7   0  10       20.14       23.01      2.72 o 
   8   0  10     1323.74     1237.38     14.11 o 
   9   0  10      792.69      823.49     13.01 o 
  10   0  10      452.57      487.14      9.56 o 
  11   0  10      199.18      172.66      7.61 o 
  12   0  10      749.68      733.87     12.58 o 
  13   0  10     1200.95     1192.52     17.81 o 
  14   0  10        0.09       -2.96      2.96 o 
  15   0  10      116.13      107.42      5.76 o 
  16   0  10      130.39      130.88      7.97 o 
  17   0  10      179.32      209.49      9.43 o 
  18   0  10       11.94       26.00      5.07 o 
  19   0  10        0.38        4.02      4.67 o 
  20   0  10       90.49       93.29     10.76 o 
  21   0  10       36.48       38.45      9.23 o 
  22   0  10       49.72       61.51     10.76 o 
   1   1  10      942.35     1028.24      8.33 o 
   2   1  10     3154.16     3149.78     25.97 o 
   3   1  10     2289.38     2420.56     18.84 o 
   4   1  10        5.08        0.56      1.11 o 
   5   1  10      155.56      161.95      3.67 o 
   6   1  10     1679.55     1666.30     13.34 o 
   7   1  10      488.91      497.69      5.61 o 
   8   1  10      592.45      589.01      6.81 o 
   9   1  10      409.19      479.32      6.10 o 
  10   1  10      679.68      677.75      7.45 o 
  11   1  10      384.37      363.11      5.83 o 
  12   1  10       46.22       42.64      2.37 o 
  13   1  10      226.71      197.95      4.25 o 
  14   1  10      312.90      355.79      5.76 o 
  15   1  10      658.49      595.51      9.11 o 
  16   1  10        2.88       -2.34      2.34 o 
  17   1  10       17.23       14.19      2.84 o 
  18   1  10      167.54      191.57      7.86 o 
  19   1  10       20.51       36.89      6.76 o 
  20   1  10        0.19        1.04      5.67 o 
  21   1  10        0.61       -1.82      5.25 o 
   0   2  10     1057.21     1202.35     14.50 o 
   1   2  10      347.47      408.68      4.34 o 
   2   2  10      131.65      110.34      2.56 o 
   3   2  10       36.55       51.90      1.83 o 
   4   2  10     1402.70     1463.81     13.34 o 
   5   2  10      198.84      251.91      3.39 o 
   6   2  10      262.86      264.16      4.67 o 
   7   2  10       86.35       95.46      5.18 o 
   8   2  10     1395.80     1315.31     12.27 o 
   9   2  10     1068.42      964.58      9.16 o 
  10   2  10      251.64      207.61      5.28 o 
  11   2  10        0.87       -1.68      2.34 o 
  12   2  10      941.09      951.81     11.20 o 
  13   2  10      487.59      477.81      7.34 o 
  14   2  10       23.50       32.64      2.94 o 
  15   2  10       26.79       22.00      2.85 o 
  16   2  10       68.37       56.57      4.00 o 
  17   2  10       15.97        9.36      3.18 o 
  18   2  10        1.38        6.04      4.12 o 
  19   2  10        4.66        0.54      4.30 o 
  20   2  10       49.15       45.95      8.46 o 
  21   2  10        2.30       -0.88      5.77 o 
   1   3  10       29.91       32.13      1.82 o 
   2   3  10        0.62       -0.37      1.26 o 
   3   3  10      510.82      487.88      6.80 o 
   4   3  10      336.19      414.10      6.39 o 
   5   3  10       43.16       37.30      2.68 o 
   6   3  10      566.68      585.77      8.75 o 
   7   3  10     1038.14     1000.65     11.38 o 
   8   3  10       77.85       74.19      3.96 o 
   9   3  10        0.25       -1.30      1.87 o 
  10   3  10      133.55      112.05      4.35 o 
  11   3  10      245.06      246.56      6.71 o 
  12   3  10       62.88       76.03      4.85 o 
  13   3  10       27.79       29.18      3.73 o 
  14   3  10        1.45       -3.42      3.42 o 
  15   3  10       24.08       21.19      3.86 o 
  16   3  10        0.45       -1.41      3.34 o 
  17   3  10        0.06       -3.77      4.30 o 
  18   3  10       15.37       11.65      4.08 o 
  19   3  10        3.20       -2.94      6.25 o 
  20   3  10        0.57       -2.16      5.98 o 
   0   4  10     1111.75     1019.92     43.32 o 
   1   4  10        1.45        2.06      2.31 o 
   2   4  10      969.66      881.30     12.81 o 
   3   4  10      190.34      201.53      5.62 o 
   4   4  10      507.65      511.51      7.65 o 
   5   4  10       10.28       11.03      1.57 o 
   6   4  10      682.46      642.77      8.56 o 
   7   4  10       13.01        4.88      2.00 o 
   8   4  10      178.44      207.54      6.06 o 
   9   4  10        6.55        1.44      2.69 o 
  10   4  10       20.36       10.01      3.25 o 
  11   4  10       93.94       66.05      3.88 o 
  12   4  10      194.59      171.83      5.53 o 
  13   4  10       43.68       53.77      3.90 o 
  14   4  10        3.37        6.48      3.19 o 
  15   4  10        0.01       -2.15      2.47 o 
  16   4  10      130.46      131.22      5.99 o 
  17   4  10      100.33      114.33      6.00 o 
  18   4  10       15.48       17.87      3.87 o 
  19   4  10       22.24       26.50      5.87 o 
   1   5  10       88.47       74.91      3.98 o 
   2   5  10       84.32       77.58      3.98 o 
   3   5  10       18.89       25.85      2.57 o 
   4   5  10       52.95       53.11      3.17 o 
   5   5  10        8.82        8.86      3.18 o 
   6   5  10       54.65       51.43      4.72 o 
   7   5  10        7.06       11.23      3.71 o 
   8   5  10      648.85      668.25     10.87 o 
   9   5  10      114.92      106.57      5.20 o 
  10   5  10      181.63      191.40      5.77 o 
  11   5  10       90.98      105.57      4.84 o 
  12   5  10       17.50       32.43      3.52 o 
  13   5  10        6.51        6.29      3.98 o 
  14   5  10       70.12       89.94      5.41 o 
  15   5  10      130.41      140.57      5.45 o 
  16   5  10        5.40       12.11      3.28 o 
  17   5  10        5.12        9.59      3.73 o 
  18   5  10        5.69        9.67      4.47 o 
   0   6  10       77.77       88.49      6.53 o 
   1   6  10        3.28        0.42      2.77 o 
   2   6  10      276.05      261.77      5.73 o 
   3   6  10       49.95       52.70      7.22 o 
   4   6  10      331.44      318.94     11.99 o 
   5   6  10        6.23        3.25      3.06 o 
   6   6  10        0.11       -1.70      3.07 o 
   7   6  10       95.27       92.28      5.21 o 
   8   6  10       24.90       46.47      4.26 o 
   9   6  10        0.36       -1.57      3.03 o 
  10   6  10       22.51        9.40      3.48 o 
  11   6  10        5.57        5.65      3.69 o 
  12   6  10       43.93       49.80      4.27 o 
  13   6  10       74.35       64.23      4.62 o 
  14   6  10       54.31       57.85      4.62 o 
  15   6  10        7.38        8.22      3.74 o 
  16   6  10       17.71       20.00      5.10 o 
   1   7  10       25.07       21.09      6.34 o 
   2   7  10      392.33      416.34     14.67 o 
   3   7  10        5.96       15.57      6.41 o 
   4   7  10       46.39       35.50      4.92 o 
   5   7  10        0.59        3.44      4.30 o 
   6   7  10       83.83       95.32      5.45 o 
   7   7  10       33.52       28.12      4.24 o 
   8   7  10       34.70       27.00      4.71 o 
   9   7  10       14.76       12.27      3.93 o 
  10   7  10      292.65      330.23      9.32 o 
  11   7  10       63.79       77.37      6.55 o 
  12   7  10       44.53       54.45      5.26 o 
  13   7  10        0.01       -4.78      4.78 o 
   0   8  10       51.34       50.23     10.76 o 
   1   8  10        1.35        3.00      6.34 o 
   2   8  10       39.33       31.12      7.42 o 
   3   8  10       22.80       29.68      7.06 o 
   4   8  10       11.08        8.78      7.69 o 
   5   8  10       13.45       27.21      7.06 o 
   6   8  10        8.37        5.76      6.34 o 
   7   8  10        1.66        8.07      6.03 o 
   8   8  10       42.77       34.85     12.31 o 
   9   8  10       27.37       43.06     12.82 o 
   1   1  11     2017.85     1980.51     17.55 o 
   2   1  11     1364.05     1598.85     13.11 o 
   3   1  11      204.76      300.68      4.11 o 
   4   1  11       82.60       79.67      2.31 o 
   5   1  11     1829.08     1771.28     14.98 o 
   6   1  11      699.23      723.02      7.22 o 
   7   1  11      481.56      434.26      5.34 o 
   8   1  11        7.56        2.84      1.41 o 
   9   1  11       40.49       44.15      2.01 o 
  10   1  11      236.05      217.20      5.34 o 
  11   1  11       98.88       99.79      3.68 o 
  12   1  11       51.06       40.57      2.98 o 
  13   1  11       70.64       59.40      3.14 o 
  14   1  11       51.82       62.03      3.55 o 
  15   1  11        6.23        9.94      2.66 o 
  16   1  11       38.10       30.20      3.73 o 
  17   1  11       29.18       35.65      3.99 o 
  18   1  11       29.07       35.76      4.05 o 
  19   1  11       61.42       71.19      5.78 o 
  20   1  11       27.70       16.37      5.98 o 
  21   1  11        0.04        4.61      8.20 o 
   0   2  11     1536.68     1621.60     18.73 o 
   1   2  11      141.42      136.73      2.51 o 
   2   2  11       15.23       14.56      1.32 o 
   3   2  11     1214.17     1317.11     12.53 o 
   4   2  11     2151.88     2178.16     21.90 o 
   5   2  11      135.16      152.50      3.41 o 
   6   2  11     1936.84     2048.74     17.40 o 
   7   2  11     1374.31     1415.72     16.87 o 
   8   2  11      909.33      947.46     11.19 o 
   9   2  11      387.90      399.05      6.35 o 
  10   2  11      400.77      387.37      6.33 o 
  11   2  11      343.08      292.37      5.73 o 
  12   2  11      415.92      390.13      6.64 o 
  13   2  11        9.18       14.40      2.44 o 
  14   2  11        5.28        0.27      2.28 o 
  15   2  11       23.90       24.91      3.04 o 
  16   2  11      103.26      102.01      4.60 o 
  17   2  11      123.80      129.03      7.40 o 
  18   2  11      184.33      227.36      9.72 o 
  19   2  11        5.35        6.25      9.48 o 
  20   2  11       78.37       97.18     13.33 o 
  21   2  11       59.80       73.59      9.74 o 
   1   3  11      570.91      586.10      7.28 o 
   2   3  11      399.10      272.83      6.25 o 
   3   3  11      458.76      443.47      5.66 o 
   4   3  11      941.76      967.26     14.72 o 
   5   3  11      464.41      441.10      7.82 o 
   6   3  11     1330.19     1265.64     14.83 o 
   7   3  11      965.16      951.21     14.07 o 
   8   3  11      687.27      691.52     10.12 o 
   9   3  11       13.71       26.32      2.32 o 
  10   3  11        7.43        9.17      2.04 o 
  11   3  11       96.82      111.21      6.32 o 
  12   3  11      384.93      398.24     10.30 o 
  13   3  11       81.91       78.37      5.80 o 
  14   3  11      449.52      506.66     12.16 o 
  15   3  11       26.27       39.90      4.39 o 
  16   3  11       38.37       30.88      4.40 o 
  17   3  11       16.91       25.86      4.38 o 
  18   3  11       80.15       87.01      6.88 o 
  19   3  11      115.47      130.50     11.65 o 
  20   3  11       39.11       28.65     11.02 o 
   0   4  11      955.57     1001.62     23.07 o 
   1   4  11       56.35       41.25      3.23 o 
   2   4  11       34.34       32.15      3.35 o 
   3   4  11      538.70      482.56     12.21 o 
   4   4  11      475.75      468.42      8.29 o 
   5   4  11      715.35      655.77     14.17 o 
   6   4  11      536.60      487.22     13.64 o 
   7   4  11      248.81      255.33      7.15 o 
   8   4  11      360.51      351.08      8.34 o 
   9   4  11      324.09      336.87      6.83 o 
  10   4  11      401.45      334.77      6.99 o 
  11   4  11       10.78        8.20      2.73 o 
  12   4  11      239.42      211.45      6.03 o 
  13   4  11       27.31       22.70      3.36 o 
  14   4  11       69.42       48.82      5.14 o 
  15   4  11       28.71       28.01      4.92 o 
  16   4  11       62.19       51.28      5.23 o 
  17   4  11      141.94      156.53      7.58 o 
  18   4  11       88.80       76.61      7.17 o 
  19   4  11        1.00        2.48      5.78 o 
   1   5  11      336.97      326.07      7.06 o 
   2   5  11      719.04      739.93     10.89 o 
   3   5  11       52.32       62.40      3.83 o 
   4   5  11       94.25       98.65      4.81 o 
   5   5  11      157.20      153.42      4.22 o 
   6   5  11      407.62      376.56      9.48 o 
   7   5  11      197.13      190.37      7.45 o 
   8   5  11      123.38      137.76      5.46 o 
   9   5  11        0.47       -1.76      2.81 o 
  10   5  11      233.30      229.04      6.21 o 
  11   5  11        0.09       -3.21      3.21 o 
  12   5  11      235.73      276.22      6.97 o 
  13   5  11        3.74       -1.27      3.46 o 
  14   5  11       37.82       26.32      3.70 o 
  15   5  11       63.34       66.93      5.62 o 
  16   5  11       66.50       89.07      7.99 o 
  17   5  11        0.03       -4.23      4.23 o 
   0   6  11       93.17       93.90      6.53 o 
   1   6  11        8.57        0.37      2.64 o 
   2   6  11        2.36        0.83      3.94 o 
   3   6  11        0.02       -3.42      4.52 o 
   4   6  11       16.77       10.69      4.70 o 
   5   6  11       25.16       17.76      3.41 o 
   6   6  11        1.75       -2.61      3.13 o 
   7   6  11       49.16       57.03      4.61 o 
   8   6  11        3.50        6.73      3.96 o 
   9   6  11        0.77        5.75      3.28 o 
  10   6  11       89.43       88.93      5.14 o 
  11   6  11        5.96        9.08      3.27 o 
  12   6  11        5.77       -1.95      3.05 o 
  13   6  11       24.34       31.89      4.70 o 
  14   6  11      108.46      115.05     10.21 o 
  15   6  11        3.83        3.73      5.22 o 
   1   7  11      141.52      130.58      9.56 o 
   2   7  11       66.61       59.89      7.74 o 
   3   7  11        5.93       15.55      5.98 o 
   4   7  11        3.75        1.32      5.66 o 
   5   7  11       55.87       47.99      4.59 o 
   6   7  11       11.29        5.68      3.78 o 
   7   7  11       21.70       25.09      4.32 o 
   8   7  11       52.42       43.93      4.69 o 
   9   7  11        2.18       -1.24      4.47 o 
  10   7  11       11.35       15.66      5.13 o 
  11   7  11       12.45       17.01      5.28 o 
  12   7  11       18.59        5.82      5.05 o 
   0   8  11      102.67       97.90     13.84 o 
   1   8  11        3.97       -1.76      5.98 o 
   2   8  11        0.01       -2.59      5.61 o 
   3   8  11       33.67       21.79      6.89 o 
   4   8  11       24.22       19.48      6.89 o 
   5   8  11        1.20        5.29      9.48 o 
   6   8  11       10.69       12.75      6.50 o 
   7   8  11        8.26       14.00      6.64 o 
   8   8  11        0.08        0.51     10.25 o 
   0   0  12      124.14       80.36      3.10 o 
   1   0  12      217.41      223.77      3.42 o 
   2   0  12      122.60      142.94      3.37 o 
   3   0  12      418.00      424.32      6.81 o 
   4   0  12      414.35      382.42      6.01 o 
   5   0  12     1177.83     1230.48     13.06 o 
   6   0  12      101.88       88.55      4.08 o 
   7   0  12     1134.78     1187.09     15.30 o 
   8   0  12        2.42        1.55      1.84 o 
   9   0  12     3658.87     3533.03     39.89 o 
  10   0  12      441.58      434.81     21.01 o 
  11   0  12      376.16      312.60     10.33 o 
  12   0  12      540.37      617.63     15.04 o 
  13   0  12      828.64      813.14     14.15 o 
  14   0  12       40.18       31.77      4.20 o 
  15   0  12      291.69      317.59      9.06 o 
  16   0  12       55.37       49.92      4.72 o 
  17   0  12      187.77      214.46      9.41 o 
  18   0  12        1.20        4.16      4.52 o 
  19   0  12        0.00        1.02      6.66 o 
  20   0  12       36.22       43.06      8.72 o 
   1   1  12      226.51      182.85      3.73 o 
   2   1  12      301.72      331.75      6.81 o 
   3   1  12      140.92      142.70      2.88 o 
   4   1  12      815.07      888.70      8.89 o 
   5   1  12      186.33      172.67      3.91 o 
   6   1  12      993.68     1037.04     10.20 o 
   7   1  12     2430.82     2198.19     17.30 o 
   8   1  12        0.71        2.18      1.58 o 
   9   1  12       32.18       36.62      2.26 o 
  10   1  12      631.84      566.08      7.37 o 
  11   1  12     2858.69     2811.94     25.37 o 
  12   1  12      280.30      285.71      5.78 o 
  13   1  12      263.28      239.06      5.90 o 
  14   1  12      190.24      210.77      5.65 o 
  15   1  12      304.61      322.17      6.82 o 
  16   1  12        2.05        4.60      2.63 o 
  17   1  12        1.48        3.60      3.92 o 
  18   1  12        4.32       10.21      4.10 o 
  19   1  12      132.59      164.35     10.13 o 
  20   1  12        9.40        7.19      5.61 o 
  21   1  12        5.18        0.51      7.69 o 
   0   2  12       32.73       15.39      1.49 o 
   1   2  12       46.78       56.59      2.00 o 
   2   2  12        0.24        0.67      1.10 o 
   3   2  12      184.79      198.60      3.83 o 
   4   2  12      100.87       82.83      3.31 o 
   5   2  12     2379.07     2255.44     18.92 o 
   6   2  12       86.44      113.36      3.52 o 
   7   2  12       13.44       14.44      1.59 o 
   8   2  12      315.91      292.44      9.24 o 
   9   2  12     1859.32     1724.18     17.09 o 
  10   2  12      150.99      129.59      4.19 o 
  11   2  12       79.75       68.73      3.34 o 
  12   2  12      331.71      327.05      6.23 o 
  13   2  12      659.75      570.49      8.32 o 
  14   2  12        5.56        6.01      2.80 o 
  15   2  12        8.67        6.58      3.29 o 
  16   2  12        3.70        0.51      3.44 o 
  17   2  12      175.61      156.37      8.18 o 
  18   2  12        2.04        4.22      5.54 o 
  19   2  12        0.14        0.53      5.54 o 
  20   2  12        7.36        9.45      7.17 o 
   1   3  12      117.15      113.00      3.65 o 
   2   3  12       10.03       13.94      3.11 o 
   3   3  12       72.87       82.84      2.87 o 
   4   3  12       24.73       23.72      2.24 o 
   5   3  12      242.20      251.03      5.12 o 
   6   3  12        4.85        8.16      4.42 o 
   7   3  12      191.96      194.22      5.02 o 
   8   3  12       16.81       19.59      2.60 o 
   9   3  12      455.06      461.17      8.43 o 
  10   3  12       65.35       54.03      3.42 o 
  11   3  12       45.57       39.34      4.69 o 
  12   3  12        0.57        0.98      3.75 o 
  13   3  12        1.02       -1.35      6.20 o 
  14   3  12       28.67       35.22      5.09 o 
  15   3  12       10.72        5.86      4.02 o 
  16   3  12       12.30        9.07      3.88 o 
  17   3  12      123.64      138.12      8.29 o 
  18   3  12       13.24        9.11      7.46 o 
  19   3  12        8.17        8.12      4.98 o 
   0   4  12      101.59      118.85     11.53 o 
   1   4  12        0.45       -1.99      2.12 o 
   2   4  12        0.23        0.77      2.25 o 
   3   4  12        9.48        6.39      2.16 o 
   4   4  12       75.75       74.57      4.07 o 
   5   4  12        0.29       -2.88      2.88 o 
   6   4  12       31.88       44.55      3.67 o 
   7   4  12      254.88      251.43      7.05 o 
   8   4  12        0.44        4.22      2.58 o 
   9   4  12      910.99      938.55     15.39 o 
  10   4  12        1.64        8.34      3.15 o 
  11   4  12      400.59      394.83      8.63 o 
  12   4  12       78.76       90.44      4.96 o 
  13   4  12       75.92       71.19      6.03 o 
  14   4  12        0.00       -3.34      3.82 o 
  15   4  12      133.85      122.88      7.73 o 
  16   4  12       17.87       21.52      4.54 o 
  17   4  12        0.21        5.44      4.88 o 
  18   4  12        2.21        4.52      4.88 o 
   1   5  12       18.89       18.83      2.95 o 
   2   5  12      300.10      266.65      6.49 o 
   3   5  12       61.73       69.04      3.84 o 
   4   5  12       30.72       29.78      4.48 o 
   5   5  12      173.05      157.99      8.61 o 
   6   5  12        0.02        0.96      4.30 o 
   7   5  12      164.74      163.50      6.65 o 
   8   5  12       13.70       16.08      3.64 o 
   9   5  12      214.35      202.88      6.53 o 
  10   5  12       53.95       55.12      4.35 o 
  11   5  12      235.54      243.71     11.24 o 
  12   5  12       54.87       47.91      4.40 o 
  13   5  12        5.54        2.37      4.36 o 
  14   5  12       45.33       47.03      6.05 o 
  15   5  12      118.33      137.01     22.30 o 
  16   5  12        8.78       14.85      5.56 o 
  17   5  12      111.14      127.75     12.41 o 
   0   6  12      107.27       92.78     11.27 o 
   1   6  12       83.36       77.18      6.11 o 
   2   6  12       21.81       31.86      5.98 o 
   3   6  12      235.91      227.26     10.68 o 
   4   6  12        4.54        4.57      3.77 o 
   5   6  12       59.51       48.95      6.34 o 
   6   6  12        0.50       -3.75      3.75 o 
   7   6  12       87.54       92.58      6.55 o 
   8   6  12       23.26       28.79      3.79 o 
   9   6  12      296.66      275.59      7.76 o 
  10   6  12       28.45       43.46      4.85 o 
  11   6  12       99.83      114.63      8.22 o 
  12   6  12      102.28      104.24      7.55 o 
  13   6  12       97.64       94.97      7.62 o 
  14   6  12        4.61        7.31      5.23 o 
  15   6  12       31.50       30.71      6.02 o 
   1   7  12      106.60      105.50     17.68 o 
   2   7  12        1.47       -1.26      7.17 o 
   3   7  12      161.04      152.08     10.29 o 
   4   7  12        1.11        5.79      4.51 o 
   5   7  12      204.74      189.83     12.31 o 
   6   7  12        3.10        4.17      5.98 o 
   7   7  12      192.59      191.37     12.89 o 
   8   7  12        0.08       -1.90      4.26 o 
   9   7  12       54.47       65.79      6.60 o 
  10   7  12       15.02       15.11      5.18 o 
  11   7  12       96.55      105.30      7.92 o 
  12   7  12        8.30        6.56      5.33 o 
   0   8  12       19.53       11.79      9.74 o 
   1   8  12        8.11       17.68      6.89 o 
   2   8  12       20.68       14.67      8.72 o 
   3   8  12       22.28       23.69      7.06 o 
   4   8  12        2.91        7.54      6.34 o 
   5   8  12       69.66       66.87      8.61 o 
   6   8  12        3.11        2.57     11.53 o 
   7   8  12        0.83        3.72      6.26 o 
   1   1  13        8.08       13.78      1.50 o 
   2   1  13     1891.83     1771.59     14.97 o 
   3   1  13      121.56      103.52      2.93 o 
   4   1  13      274.34      248.85      4.60 o 
   5   1  13       26.09       20.59      2.01 o 
   6   1  13     1114.94     1061.07     10.57 o 
   7   1  13      136.47      126.68      3.72 o 
   8   1  13        5.02       -0.15      2.03 o 
   9   1  13       21.02       23.01      2.21 o 
  10   1  13      349.39      307.18      5.38 o 
  11   1  13      307.52      313.56      5.45 o 
  12   1  13        3.82        3.54      2.21 o 
  13   1  13        1.78        0.85      2.40 o 
  14   1  13       44.50       47.43      3.78 o 
  15   1  13       24.52       27.94      3.07 o 
  16   1  13      133.90      159.03      6.44 o 
  17   1  13       42.57       48.49      4.27 o 
  18   1  13       35.26       45.10      6.69 o 
  19   1  13        0.98        8.20     11.53 o 
  20   1  13       16.27       17.55      5.98 o 
   0   2  13      744.12      835.33     12.00 o 
   1   2  13       69.67       88.62      2.90 o 
   2   2  13      298.06      331.00      4.92 o 
   3   2  13       73.68       66.36      2.66 o 
   4   2  13     1900.27     1877.14     17.58 o 
   5   2  13      160.03      190.91      4.30 o 
   6   2  13      161.83      142.35      5.54 o 
   7   2  13     1496.33     1423.31     14.63 o 
   8   2  13      245.18      257.08      6.83 o 
   9   2  13       19.44       18.10      6.44 o 
  10   2  13       33.02       31.51      2.77 o 
  11   2  13       97.26       91.51      5.05 o 
  12   2  13       16.72       31.67      3.15 o 
  13   2  13      169.20      166.60      5.23 o 
  14   2  13      372.01      338.71     10.14 o 
  15   2  13       47.21       49.26      5.42 o 
  16   2  13       51.49       57.00      4.99 o 
  17   2  13       72.05       82.05      8.15 o 
  18   2  13      109.51      101.94      9.04 o 
  19   2  13        0.29        1.13      5.40 o 
  20   2  13       27.21       26.91      8.72 o 
   1   3  13      144.09      125.27      4.07 o 
   2   3  13      387.67      403.61      6.20 o 
   3   3  13        3.51        2.95      1.52 o 
   4   3  13        4.46        2.32      1.12 o 
   5   3  13       20.44       17.23      3.05 o 
   6   3  13      910.52      936.03     11.74 o 
   7   3  13      201.69      216.02      7.62 o 
   8   3  13      537.52      542.51     12.12 o 
   9   3  13      106.42      108.11      4.94 o 
  10   3  13      626.43      616.62     10.21 o 
  11   3  13      393.01      371.54     10.11 o 
  12   3  13      154.84      160.64      7.84 o 
  13   3  13       19.76       16.59      4.49 o 
  14   3  13       69.28       72.87      6.05 o 
  15   3  13       49.66       46.75      5.56 o 
  16   3  13      230.81      219.69      8.06 o 
  17   3  13       71.87       60.41      6.38 o 
  18   3  13       60.35       59.39      6.69 o 
  19   3  13        5.31        7.15      7.94 o 
   0   4  13      809.27      754.11     23.83 o 
   1   4  13       25.45       34.05      3.91 o 
   2   4  13        0.24       -0.82      2.00 o 
   3   4  13       41.54       34.61      2.85 o 
   4   4  13     1475.05     1358.27     15.88 o 
   5   4  13       26.49       22.62      2.92 o 
   6   4  13       80.96       69.48      4.26 o 
   7   4  13      121.29      137.00      6.07 o 
   8   4  13     1007.19      972.20     13.39 o 
   9   4  13       12.89       23.04      3.26 o 
  10   4  13      250.65      260.63      7.00 o 
  11   4  13       24.27       39.37      3.80 o 
  12   4  13      197.33      195.39      8.62 o 
  13   4  13       39.35       31.82      5.02 o 
  14   4  13      171.40      160.70      8.22 o 
  15   4  13        7.78       10.72      6.27 o 
  16   4  13       94.51       81.52      9.04 o 
  17   4  13       12.42       13.34      5.20 o 
  18   4  13       67.83       73.16      7.25 o 
   1   5  13       84.38       92.74      4.55 o 
   2   5  13      974.40      919.12     22.36 o 
   3   5  13      104.91      104.16      5.83 o 
   4   5  13       38.13       16.26      4.92 o 
   5   5  13       40.91       39.35      6.03 o 
   6   5  13      357.12      373.18     12.77 o 
   7   5  13        0.04       -2.72      3.05 o 
   8   5  13       13.76        5.03      4.86 o 
   9   5  13       37.53       31.80      4.88 o 
  10   5  13       28.90       21.64      4.75 o 
  11   5  13        0.70       -4.36      4.36 o 
  12   5  13      155.15      154.35      8.58 o 
  13   5  13       14.14       13.00      4.92 o 
  14   5  13        2.39        5.76     10.76 o 
  15   5  13        1.31       -2.77      5.30 o 
  16   5  13       58.09       51.58      8.15 o 
   0   6  13       57.15       54.84     10.25 o 
   1   6  13       37.12       35.52      6.50 o 
   2   6  13       15.63        7.94      5.44 o 
   3   6  13       92.34       97.84      6.48 o 
   4   6  13        5.26        0.76      3.98 o 
   5   6  13       12.90       10.58      4.51 o 
   6   6  13       65.59       67.18      5.95 o 
   7   6  13        0.18       -2.41      4.65 o 
   8   6  13       19.64       23.00      6.41 o 
   9   6  13       47.08       41.62      6.90 o 
  10   6  13       97.38      125.17     10.13 o 
  11   6  13        0.51       -1.39      5.41 o 
  12   6  13        1.25       -4.78      5.50 o 
  13   6  13       28.37       32.07     11.79 o 
  14   6  13       13.86        8.39      6.86 o 
   1   7  13        0.07        2.72      5.77 o 
   2   7  13       40.66       35.94      6.89 o 
   3   7  13        0.03        7.69      9.23 o 
   4   7  13      117.61      119.74     10.76 o 
   5   7  13        0.51        0.60     12.31 o 
   6   7  13        1.81        6.06      6.13 o 
   7   7  13        0.03       -3.69      6.92 o 
   8   7  13       79.08       80.73     12.05 o 
   9   7  13        0.01        4.12      6.27 o 
  10   7  13        3.56        5.46      6.41 o 
  11   7  13       53.28       73.60      9.34 o 
   0   8  13       40.46       28.19     10.25 o 
   1   8  13        0.16       -0.62      6.34 o 
   2   8  13        4.89        0.15      6.13 o 
   3   8  13        1.23        5.75      6.86 o 
   4   8  13       25.04       29.61      8.46 o 
   5   8  13        4.78        8.12      8.20 o 
   0   0  14     2359.58     2603.50     51.77 o 
   1   0  14      429.05      393.16     10.25 o 
   2   0  14     2359.08     2388.66     54.84 o 
   3   0  14      230.90      211.09      5.82 o 
   4   0  14      997.90     1024.48     14.55 o 
   5   0  14     1941.03     1847.00     22.82 o 
   6   0  14       10.22       19.22      3.57 o 
   7   0  14       20.01       19.88      2.02 o 
   8   0  14      482.57      521.12      7.67 o 
   9   0  14      268.68      287.58     10.33 o 
  10   0  14      223.42      195.34     14.35 o 
  11   0  14      725.03      733.21     25.89 o 
  12   0  14        0.39       -1.35      3.79 o 
  13   0  14       90.14       98.78      9.23 o 
  14   0  14       81.15       79.67      5.48 o 
  15   0  14       26.85       34.60      4.37 o 
  16   0  14       71.20       67.50      5.39 o 
  17   0  14      141.26      126.77      8.51 o 
  18   0  14       35.30       50.75      8.72 o 
  19   0  14        1.33        4.61      6.66 o 
   1   1  14      654.96      614.02      6.93 o 
   2   1  14      306.19      307.78      4.75 o 
   3   1  14     1449.81     1370.55     12.48 o 
   4   1  14       52.31       50.12      3.14 o 
   5   1  14      239.78      243.04      4.93 o 
   6   1  14     1793.47     1841.69     18.62 o 
   7   1  14     2693.64     2637.44     24.31 o 
   8   1  14        1.06        3.10      2.21 o 
   9   1  14       76.14       64.55      2.99 o 
  10   1  14       21.47       26.97      2.36 o 
  11   1  14      841.81      749.23      8.96 o 
  12   1  14       31.81       25.77      2.90 o 
  13   1  14      108.48       90.96      4.80 o 
  14   1  14      235.11      232.03      9.62 o 
  15   1  14        0.74        0.42      2.53 o 
  16   1  14        4.31        6.76      3.95 o 
  17   1  14        2.18        2.88      5.25 o 
  18   1  14       37.92       43.43      6.50 o 
  19   1  14      128.30      134.55     15.38 o 
  20   1  14        2.94        9.23      8.20 o 
   0   2  14      343.33      365.28     12.01 o 
   1   2  14      172.95      137.51      3.32 o 
   2   2  14      160.77      151.85      4.66 o 
   3   2  14       76.90       69.15      4.13 o 
   4   2  14      274.60      250.93      6.59 o 
   5   2  14     1604.06     1451.71     14.63 o 
   6   2  14       35.31       35.93      2.98 o 
   7   2  14       94.99       83.45      3.38 o 
   8   2  14      552.19      546.59      7.60 o 
   9   2  14      916.91      842.65     11.28 o 
  10   2  14        1.10        2.15      2.19 o 
  11   2  14        7.69       12.25      2.40 o 
  12   2  14      151.42      142.45      4.75 o 
  13   2  14      120.58      102.72      6.50 o 
  14   2  14       66.28       63.26      5.70 o 
  15   2  14       13.18        9.75      4.33 o 
  16   2  14       52.91       45.59      7.43 o 
  17   2  14       22.76       24.39      6.34 o 
  18   2  14        0.01       -3.59      5.25 o 
  19   2  14        0.06        3.67      5.61 o 
   1   3  14        2.19        3.22      1.42 o 
   2   3  14       58.83       64.84      2.64 o 
   3   3  14        7.01        7.25      3.97 o 
   4   3  14       28.11       24.85      2.81 o 
   5   3  14        5.20        3.52      2.20 o 
   6   3  14       97.62      110.08      5.95 o 
   7   3  14        6.20        4.23      3.42 o 
   8   3  14      219.72      222.28      7.85 o 
   9   3  14       94.02       93.62      4.90 o 
  10   3  14        0.80        7.94      2.88 o 
  11   3  14       21.61       16.12      4.20 o 
  12   3  14       17.36       16.24      4.49 o 
  13   3  14      137.43      135.77      7.55 o 
  14   3  14       10.64        9.98      4.36 o 
  15   3  14        6.39        5.89      4.31 o 
  16   3  14       19.65       16.02      6.50 o 
  17   3  14       34.85       20.09      5.46 o 
  18   3  14        8.77        2.23      4.69 o 
   0   4  14        4.12        5.64      4.10 o 
   1   4  14        0.08       -0.51      2.39 o 
   2   4  14       12.47        7.08      2.37 o 
   3   4  14       41.19       46.13      3.11 o 
   4   4  14       35.69       42.10      5.66 o 
   5   4  14       86.29       75.99      4.14 o 
   6   4  14      195.32      226.68      6.22 o 
   7   4  14        8.92        6.97      4.09 o 
   8   4  14       29.56       26.27      4.66 o 
   9   4  14       12.42       13.87      4.38 o 
  10   4  14       17.52       10.04      4.20 o 
  11   4  14        5.26        8.89      4.31 o 
  12   4  14        4.69        8.58      4.31 o 
  13   4  14       20.70       23.06      5.01 o 
  14   4  14       94.92       98.68      9.34 o 
  15   4  14      281.34      321.53     14.23 o 
  16   4  14       55.20       49.33      7.64 o 
  17   4  14        1.95        0.78      4.96 o 
   1   5  14       21.17       20.88      3.02 o 
   2   5  14       13.15       15.84      7.12 o 
   3   5  14       52.20       51.85      6.41 o 
   4   5  14        2.37       -1.43      4.27 o 
   5   5  14        0.98       -4.17      4.17 o 
   6   5  14       27.23       29.83      8.20 o 
   7   5  14      328.81      318.29     12.40 o 
   8   5  14      221.68      238.00     11.33 o 
   9   5  14        0.72        8.43      4.42 o 
  10   5  14        0.43       -1.36      3.90 o 
  11   5  14      129.53      133.20     13.40 o 
  12   5  14       21.23       27.95      6.86 o 
  13   5  14      147.11      156.86     10.58 o 
  14   5  14       21.38       29.28      7.01 o 
  15   5  14        0.03        5.04      7.94 o 
  16   5  14        6.53       -1.53      7.69 o 
   0   6  14       44.12       48.70     10.25 o 
   1   6  14       76.99       77.42      7.95 o 
   2   6  14        1.05       -0.77      5.07 o 
   3   6  14      124.88      130.59      7.36 o 
   4   6  14       82.84       74.34      6.25 o 
   5   6  14      188.24      192.62      8.74 o 
   6   6  14       76.64       47.96      6.90 o 
   7   6  14       81.07       80.43      8.13 o 
   8   6  14      107.81       96.88     13.84 o 
   9   6  14       97.90      100.98     14.35 o 
  10   6  14       10.57        0.98     10.76 o 
  11   6  14        0.10        4.78      5.77 o 
  12   6  14        8.93       15.92      6.27 o 
  13   6  14       58.92       79.19      9.24 o 
   1   7  14       67.96       77.53      8.68 o 
   2   7  14      185.74      177.78     11.21 o 
   3   7  14       77.53       73.70      9.23 o 
   4   7  14        3.80        4.61      6.53 o 
   5   7  14      124.32      119.76     10.13 o 
   6   7  14       46.53       34.64      7.42 o 
   7   7  14       74.80       74.25     13.07 o 
   8   7  14       23.51       21.99      7.15 o 
   9   7  14       16.81       23.05     10.00 o 
  10   7  14        8.78        8.31      7.16 o 
   0   8  14       23.35       13.84     10.25 o 
   1   8  14        8.05       -1.83      6.69 o 
   2   8  14        8.17        3.88      6.86 o 
   3   8  14       10.69       11.38      7.06 o 
   1   1  15      510.29      512.75      6.94 o 
   2   1  15      920.72      935.37      9.45 o 
   3   1  15     1386.91     1424.11     13.07 o 
   4   1  15      340.56      374.12      5.68 o 
   5   1  15      634.69      626.76      7.60 o 
   6   1  15      251.05      241.37      9.62 o 
   7   1  15       69.80       73.23      3.53 o 
   8   1  15      143.31      151.10      4.88 o 
   9   1  15      244.45      225.80      4.78 o 
  10   1  15       50.68       55.89      2.88 o 
  11   1  15       33.63       22.38      2.36 o 
  12   1  15       28.72       25.33      3.54 o 
  13   1  15        0.60        2.71      2.56 o 
  14   1  15        9.49       11.91      2.84 o 
  15   1  15        4.57        2.40      2.62 o 
  16   1  15       11.71       10.07      5.25 o 
  17   1  15        7.64       10.62      5.90 o 
  18   1  15        2.41        6.54      5.25 o 
  19   1  15       35.42       47.05      7.22 o 
   0   2  15      703.45      619.73     10.32 o 
   1   2  15     1355.82     1321.70     13.78 o 
   2   2  15      117.93      123.00      7.08 o 
   3   2  15      884.44      838.56      8.08 o 
   4   2  15       18.13       11.27      2.11 o 
   5   2  15       15.52       16.13      2.80 o 
   6   2  15        0.36        0.67      2.03 o 
   7   2  15       20.70       23.72      2.38 o 
   8   2  15      513.09      467.43     10.65 o 
   9   2  15       96.92      126.78      5.01 o 
  10   2  15        0.15       -2.85      2.85 o 
  11   2  15        0.49       -0.12      2.20 o 
  12   2  15        0.03       -2.78      2.78 o 
  13   2  15        0.25       -0.66      3.60 o 
  14   2  15      277.13      271.89      9.52 o 
  15   2  15       27.62       11.69      5.40 o 
  16   2  15        2.78        1.87      5.64 o 
  17   2  15       16.55       23.14      6.50 o 
  18   2  15        0.39        1.80     10.25 o 
  19   2  15        2.47        4.74      6.13 o 
   1   3  15       42.29       49.65      5.77 o 
   2   3  15      517.59      493.79     10.28 o 
   3   3  15     1027.35      975.76     49.21 o 
   4   3  15        3.63        4.04      3.24 o 
   5   3  15      225.88      238.16      8.65 o 
   6   3  15      344.09      313.72     12.21 o 
   7   3  15      223.02      248.55      8.22 o 
   8   3  15        1.00        7.40      3.70 o 
   9   3  15       92.91       93.20      6.17 o 
  10   3  15      334.18      331.82      7.94 o 
  11   3  15      156.29      166.44      7.92 o 
  12   3  15      112.88       91.04      6.50 o 
  13   3  15       12.92       12.80      4.31 o 
  14   3  15        1.58        5.77      5.61 o 
  15   3  15        4.85        1.27      5.40 o 
  16   3  15       55.23       68.17      8.10 o 
  17   3  15        4.02       -1.29      4.59 o 
  18   3  15        1.84       -2.45      4.66 o 
   0   4  15     1110.89     1018.54     24.09 o 
   1   4  15      589.61      561.62     10.08 o 
   2   4  15       74.57       73.70      3.87 o 
   3   4  15      608.66      574.37      9.14 o 
   4   4  15      354.40      363.63     12.26 o 
   5   4  15      261.45      253.83     10.58 o 
   6   4  15        2.57       -0.77      4.55 o 
   7   4  15      217.94      202.73      8.22 o 
   8   4  15      342.00      336.83     15.57 o 
   9   4  15      356.45      352.79     15.79 o 
  10   4  15        7.34       13.07      4.51 o 
  11   4  15       49.60       29.68      5.02 o 
  12   4  15        6.50        7.56      4.26 o 
  13   4  15       42.71       46.01      7.59 o 
  14   4  15       97.64       98.28      9.20 o 
  15   4  15        2.59        0.51      5.66 o 
  16   4  15       11.59       19.64      7.01 o 
   1   5  15      322.18      307.49      7.70 o 
   2   5  15      203.47      205.56      7.63 o 
   3   5  15       70.15       49.64      6.27 o 
   4   5  15        1.80        4.32      4.81 o 
   5   5  15      382.15      343.23     12.77 o 
   6   5  15      127.10      112.39      8.61 o 
   7   5  15       16.37       14.35      5.91 o 
   8   5  15        4.10        2.68      6.13 o 
   9   5  15       30.60       22.19      4.75 o 
  10   5  15       20.69       19.90      6.27 o 
  11   5  15       11.22        4.09      7.94 o 
  12   5  15        2.33       -5.31      9.74 o 
  13   5  15        0.31       -5.41      5.41 o 
  14   5  15        2.56        1.30      6.13 o 
  15   5  15        4.56        0.69      6.41 o 
   0   6  15       23.02        6.15      7.17 o 
   1   6  15        2.22       -1.31      5.25 o 
   2   6  15        0.94       -0.04      4.07 o 
   3   6  15        7.58       10.57      4.45 o 
   4   6  15       78.26       83.30      8.52 o 
   5   6  15       32.98       43.31      7.59 o 
   6   6  15        9.62        4.61      9.23 o 
   7   6  15       24.86       17.43     10.25 o 
   8   6  15        2.47        4.10      8.72 o 
   9   6  15        0.13       -3.73      5.77 o 
  10   6  15       20.61       25.18      6.90 o 
  11   6  15        0.82       -5.66      5.66 o 
  12   6  15        0.00        1.02      5.66 o 
   1   7  15        2.50        4.98      5.98 o 
   2   7  15        0.08        4.87      7.94 o 
   3   7  15       38.55       27.83      7.37 o 
   4   7  15       15.96       18.87      7.06 o 
   5   7  15       18.94       15.30      7.22 o 
   6   7  15        3.45        2.69      7.43 o 
   7   7  15        0.06        0.82     10.00 o 
   8   7  15       30.30       33.43      9.74 o 
   9   7  15        2.12        3.86      6.69 o 
   0   0  16       42.34       54.33      6.15 o 
   1   0  16       38.14       25.59      3.84 o 
   2   0  16      477.47      433.42     10.85 o 
   3   0  16     1404.22     1178.04     20.26 o 
   4   0  16      704.85      699.69     14.38 o 
   5   0  16      251.94      290.97      9.74 o 
   6   0  16       63.28       57.12      5.02 o 
   7   0  16       23.18       17.65      3.79 o 
   8   0  16      437.64      426.19      9.35 o 
   9   0  16      759.92      689.10     20.94 o 
  10   0  16      646.02      646.44     11.91 o 
  11   0  16      288.83      261.70      7.65 o 
  12   0  16      365.50      368.74     12.50 o 
  13   0  16       33.36       23.13      5.64 o 
  14   0  16        1.85        1.11      4.52 o 
  15   0  16       33.24       17.81      4.88 o 
  16   0  16       54.13      109.48      7.78 o 
  17   0  16        2.26       -4.10      6.15 o 
   1   1  16        8.57        6.34      1.63 o 
   2   1  16      118.67      149.43      3.83 o 
   3   1  16      729.37      694.92      8.01 o 
   4   1  16       44.31       49.54      2.99 o 
   5   1  16     1772.54     1647.29     21.41 o 
   6   1  16     2458.23     2420.20     22.34 o 
   7   1  16       21.61       18.32      2.48 o 
   8   1  16       74.55       68.60      3.42 o 
   9   1  16        0.18        1.33      2.17 o 
  10   1  16      627.96      636.76      8.36 o 
  11   1  16        9.77       11.21      3.31 o 
  12   1  16       26.61       20.90      3.64 o 
  13   1  16       29.34       28.79      3.20 o 
  14   1  16      171.82      190.49      8.80 o 
  15   1  16        2.40        9.23      7.17 o 
  16   1  16       18.81       19.35      5.77 o 
  17   1  16        0.32        4.85      5.25 o 
  18   1  16       98.11      111.16      8.88 o 
   0   2  16       11.66       10.57      2.71 o 
   1   2  16      196.94      202.51      5.80 o 
   2   2  16       20.09       23.36      2.22 o 
   3   2  16      314.49      286.17      5.09 o 
   4   2  16      411.48      384.13      6.42 o 
   5   2  16       25.98       22.95      2.61 o 
   6   2  16        2.59       -1.33      1.93 o 
   7   2  16        4.44        7.62      2.14 o 
   8   2  16      417.98      412.57      6.91 o 
   9   2  16       58.01       47.27      4.20 o 
  10   2  16       90.07       72.84      4.48 o 
  11   2  16       91.47       89.72      5.47 o 
  12   2  16      349.45      333.69      8.02 o 
  13   2  16       42.90       45.67      6.42 o 
  14   2  16        8.90       11.38      5.30 o 
  15   2  16       12.43        6.15      8.20 o 
  16   2  16      123.18      136.35     14.86 o 
  17   2  16       17.48       20.53      6.50 o 
  18   2  16        3.09       -3.08      5.80 o 
   1   3  16       99.20      110.21      5.41 o 
   2   3  16       62.09       68.13      4.59 o 
   3   3  16      355.67      336.00     10.13 o 
   4   3  16        6.59        1.53      5.13 o 
   5   3  16        2.08        1.10      3.18 o 
   6   3  16       41.05       46.88      5.13 o 
   7   3  16       69.14       57.61      7.77 o 
   8   3  16        3.13       -3.49      3.49 o 
   9   3  16       93.06       92.66     11.20 o 
  10   3  16        1.81       -0.17      3.89 o 
  11   3  16        0.03       -3.78      3.78 o 
  12   3  16       11.56       10.27      4.56 o 
  13   3  16        0.59       -4.81      4.81 o 
  14   3  16        1.77       -1.20      5.40 o 
  15   3  16        1.17       -8.72      8.72 o 
  16   3  16        0.19       -2.01      8.72 o 
  17   3  16        1.28       -0.03      4.80 o 
   0   4  16       20.74       24.12      4.06 o 
   1   4  16      355.07      334.90      7.92 o 
   2   4  16        0.03        2.22      2.44 o 
   3   4  16       55.03       40.88      5.91 o 
   4   4  16       44.04       47.91      6.27 o 
   5   4  16        9.13        4.27     10.00 o 
   6   4  16       79.16       76.37      5.76 o 
   7   4  16        4.71        7.88      4.06 o 
   8   4  16      162.91      145.89      7.73 o 
   9   4  16       18.08       23.63      4.56 o 
  10   4  16      158.09      148.01      8.07 o 
  11   4  16       11.62       31.52      6.64 o 
  12   4  16      179.86      172.76     10.80 o 
  13   4  16        2.91        2.26      5.41 o 
  14   4  16        3.12       -2.59      5.40 o 
  15   4  16        9.72       16.80      6.41 o 
  16   4  16        0.76        6.18     10.00 o 
   1   5  16       54.08       46.63      5.19 o 
   2   5  16        4.18       -0.67      4.67 o 
   3   5  16        1.04        2.91      4.81 o 
   4   5  16       63.23       49.08      8.97 o 
   5   5  16       82.82       75.62      7.87 o 
   6   5  16      385.72      388.84     13.87 o 
   7   5  16        3.54       -1.46      5.03 o 
   8   5  16      116.55      124.42      9.71 o 
   9   5  16       47.70       53.65     11.53 o 
  10   5  16      189.15      196.56     11.53 o 
  11   5  16        9.58        2.28      5.91 o 
  12   5  16       89.67       72.13      8.68 o 
  13   5  16       41.60       37.52      7.43 o 
  14   5  16       61.34       61.43      8.61 o 
   0   6  16      233.76      236.82     17.43 o 
   1   6  16        0.52        1.62      5.25 o 
   2   6  16        7.82        6.66      5.80 o 
   3   6  16        6.43       13.63      6.34 o 
   4   6  16      358.69      368.53     15.01 o 
   5   6  16        0.00        5.06      6.13 o 
   6   6  16        1.47       -8.72      8.72 o 
   7   6  16        2.11       -7.69      7.69 o 
   8   6  16      180.61      174.79     16.92 o 
   9   6  16        1.25        2.25      6.66 o 
  10   6  16       92.55      102.03     19.74 o 
  11   6  16        2.98        4.18      6.15 o 
   1   7  16        0.24        3.59      6.13 o 
   2   7  16      185.96      170.95     11.77 o 
   3   7  16        9.59       17.66      7.01 o 
   4   7  16        0.09       -6.13      6.13 o 
   5   7  16        6.75       15.14      7.37 o 
   6   7  16      262.83      263.42     31.52 o 
   7   7  16        2.06       -6.40      6.86 o 
   1   1  17     1183.44     1252.16     11.67 o 
   2   1  17        7.71       18.47      1.83 o 
   3   1  17        0.57        9.56      2.11 o 
   4   1  17      182.45      154.05      5.41 o 
   5   1  17      572.28      611.60      8.39 o 
   6   1  17      317.51      344.82      7.82 o 
   7   1  17       51.80       52.98      3.24 o 
   8   1  17       51.12       48.90      2.81 o 
   9   1  17       91.33       99.07      4.72 o 
  10   1  17       41.43       43.66      4.20 o 
  11   1  17        0.02       -3.02      3.02 o 
  12   1  17        0.09       -2.17      3.01 o 
  13   1  17       13.07        6.00      2.86 o 
  14   1  17        4.67       -0.74      4.52 o 
  15   1  17       40.16       43.06      9.23 o 
  16   1  17        5.97        5.93      7.43 o 
  17   1  17        0.92       -5.26      5.39 o 
  18   1  17        0.21        1.50      5.61 o 
   0   2  17     1171.95     1119.35     29.73 o 
   1   2  17       88.83      103.00      5.04 o 
   2   2  17      108.06       98.39      3.56 o 
   3   2  17      369.40      374.32      6.45 o 
   4   2  17       45.19       39.31      2.89 o 
   5   2  17      358.57      368.77      6.64 o 
   6   2  17       37.26       39.43      2.94 o 
   7   2  17      275.15      272.13      5.86 o 
   8   2  17        0.65        3.07      2.97 o 
   9   2  17      202.77      208.63      7.05 o 
  10   2  17       90.34       96.87      4.66 o 
  11   2  17        5.11        6.64      3.16 o 
  12   2  17       13.88        7.48      3.94 o 
  13   2  17      106.67      124.96      9.04 o 
  14   2  17        5.03        6.53      5.40 o 
  15   2  17        2.73       -7.17      7.17 o 
  16   2  17        3.94       13.33      9.74 o 
  17   2  17      100.46      112.19      9.56 o 
   1   3  17      746.73      760.27     11.04 o 
   2   3  17      187.11      186.77      8.98 o 
   3   3  17       46.96       57.21      5.80 o 
   4   3  17      112.13      104.15      7.01 o 
   5   3  17       65.14       49.46      4.81 o 
   6   3  17       32.67       34.22      4.49 o 
   7   3  17      670.96      695.31     19.63 o 
   8   3  17      130.53      125.38     12.15 o 
   9   3  17       69.12       71.37      5.88 o 
  10   3  17        1.08        6.44      4.09 o 
  11   3  17      112.59      118.45      8.32 o 
  12   3  17        1.73       -4.92      4.92 o 
  13   3  17       10.34        6.80      5.91 o 
  14   3  17        1.14       -0.64      5.66 o 
  15   3  17      184.67      197.69     15.64 o 
  16   3  17       12.28       15.93     11.02 o 
   0   4  17       94.86       97.46      6.64 o 
   1   4  17      391.03      427.41      9.65 o 
   2   4  17        2.84        8.20      6.15 o 
   3   4  17      255.38      234.97     10.71 o 
   4   4  17       27.85       27.73      5.78 o 
   5   4  17      233.84      231.08     11.08 o 
   6   4  17        7.39       13.93      4.15 o 
   7   4  17      101.64       95.27      6.55 o 
   8   4  17        2.58        0.10      3.96 o 
   9   4  17      128.56      139.08      7.76 o 
  10   4  17       47.04       53.22      7.69 o 
  11   4  17        7.61       15.59      8.97 o 
  12   4  17        5.79        8.27      5.77 o 
  13   4  17      106.84      118.45     10.07 o 
  14   4  17        7.40        8.09      6.34 o 
  15   4  17        7.44        9.49      6.53 o 
   1   5  17      149.46      137.35      9.20 o 
   2   5  17       36.70       34.53      7.43 o 
   3   5  17      178.81      186.06     25.12 o 
   4   5  17        1.17        0.04      5.03 o 
   5   5  17       21.24       22.02      6.03 o 
   6   5  17        9.85       10.76      8.72 o 
   7   5  17       78.83       89.45      8.61 o 
   8   5  17        5.75       -8.97      8.97 o 
   9   5  17       52.46       56.39      8.00 o 
  10   5  17        2.08        4.40      6.03 o 
  11   5  17       28.22       24.35      7.15 o 
  12   5  17        3.98        5.53      6.27 o 
  13   5  17        0.18       -5.77      5.77 o 
   0   6  17        2.80       -7.69      7.69 o 
   1   6  17       25.31       22.56      6.53 o 
   2   6  17        6.40       10.13      6.34 o 
   3   6  17        1.50       -5.40      5.40 o 
   4   6  17       36.90       49.54     12.82 o 
   5   6  17        0.06       12.82      9.23 o 
   6   6  17        2.08        9.74      9.23 o 
   7   6  17        6.01        2.05      8.72 o 
   8   6  17        1.90       -3.96      5.91 o 
   9   6  17        8.50       13.76      6.90 o 
  10   6  17        2.79       -7.17      8.72 o 
   1   7  17      130.54      140.08     11.58 o 
   2   7  17        8.95       12.56      7.25 o 
   3   7  17        0.09       -1.80      6.53 o 
   4   7  17        5.46        8.32      7.01 o 
   5   7  17       20.17       13.07      7.25 o 
   0   0  18        0.45       -2.57      4.10 o 
   1   0  18        5.30        5.07      3.84 o 
   2   0  18      914.88      894.55     17.55 o 
   3   0  18      115.97      124.82      6.77 o 
   4   0  18      875.95      941.50     18.03 o 
   5   0  18       14.98       20.47      5.13 o 
   6   0  18        1.63       -3.20      3.20 o 
   7   0  18       26.45       19.13      3.88 o 
   8   0  18      165.96      173.32      7.49 o 
   9   0  18      568.28      565.95     12.93 o 
  10   0  18       64.27       77.79      5.16 o 
  11   0  18        8.25       11.27      5.07 o 
  12   0  18      144.21      152.25      9.24 o 
  13   0  18       29.37       32.81      8.20 o 
  14   0  18       90.12       86.12     10.76 o 
  15   0  18        1.88        2.37      5.90 o 
   1   1  18        5.85        6.07      1.54 o 
   2   1  18      157.00      131.75      3.28 o 
   3   1  18      173.17      210.67      3.91 o 
   4   1  18        0.42        4.10      2.06 o 
   5   1  18       35.89       41.67      2.85 o 
   6   1  18        9.35        6.61      2.19 o 
   7   1  18       74.53       85.30      3.67 o 
   8   1  18      293.48      285.21      6.23 o 
   9   1  18        0.69        1.41      2.62 o 
  10   1  18      267.48      242.85      6.39 o 
  11   1  18      299.36      287.98      8.22 o 
  12   1  18       33.70       29.43      4.06 o 
  13   1  18        0.88       -4.67      4.67 o 
  14   1  18      132.54      169.16     14.86 o 
  15   1  18       60.16       52.80     10.76 o 
  16   1  18        1.70        1.37      6.41 o 
  17   1  18       62.11       62.97      7.95 o 
   0   2  18      474.63      519.03      9.64 o 
   1   2  18       18.39       32.29      2.45 o 
   2   2  18      113.71       94.09      3.80 o 
   3   2  18        1.11       -0.90      2.00 o 
   4   2  18       39.94       43.97      3.00 o 
   5   2  18       52.83       64.82      3.39 o 
   6   2  18       44.78       43.88      2.93 o 
   7   2  18        3.42        0.56      2.98 o 
   8   2  18       54.72       70.72      5.41 o 
   9   2  18      188.93      188.15      6.93 o 
  10   2  18       46.39       41.25      3.73 o 
  11   2  18       18.85       19.37      3.68 o 
  12   2  18       42.97       49.84      6.86 o 
  13   2  18       48.85       44.61      6.77 o 
  14   2  18        5.01        6.15      8.72 o 
  15   2  18        9.20       26.14     10.25 o 
  16   2  18       80.12       86.63     13.33 o 
   1   3  18       35.43       23.00      3.44 o 
   2   3  18       74.71       59.96     10.25 o 
   3   3  18        0.50       -2.85      2.85 o 
   4   3  18       29.38       29.77      3.89 o 
   5   3  18       40.24       36.96      4.42 o 
   6   3  18        2.12       -0.82      3.51 o 
   7   3  18        5.12        8.72      4.02 o 
   8   3  18       57.45       60.83      5.65 o 
   9   3  18       12.69       14.39      4.31 o 
  10   3  18        0.01       -2.68      5.17 o 
  11   3  18        0.06       -5.17      5.17 o 
  12   3  18        0.83       -4.46      5.30 o 
  13   3  18        4.86       -0.35      5.66 o 
  14   3  18        6.08        5.45      5.91 o 
  15   3  18        2.84        4.47      5.91 o 
   0   4  18      143.38      137.38     11.79 o 
   1   4  18        5.85        2.39      4.16 o 
   2   4  18      204.06      193.97      9.24 o 
   3   4  18       32.25       26.60      5.77 o 
   4   4  18      173.61      189.39     11.02 o 
   5   4  18       18.66       16.92      4.38 o 
   6   4  18       26.58       17.50      4.56 o 
   7   4  18        1.16        3.33      4.89 o 
   8   4  18      132.99      169.89     25.89 o 
   9   4  18      121.39      120.94     12.56 o 
  10   4  18        8.24       10.62      6.03 o 
  11   4  18        6.13       -0.69      5.78 o 
  12   4  18      109.68      115.48     15.38 o 
  13   4  18       11.72       18.54      6.50 o 
  14   4  18       12.10       19.36      6.92 o 
   1   5  18        4.55        2.85      5.02 o 
   2   5  18      306.84      289.62     19.48 o 
   3   5  18       79.59       81.50     12.82 o 
   4   5  18       34.68       23.58      9.23 o 
   5   5  18       26.39       33.32      9.74 o 
   6   5  18      149.55      161.90     10.94 o 
   7   5  18       35.52       50.73     14.09 o 
   8   5  18       54.59       55.50      8.00 o 
   9   5  18        2.37       -5.66      5.66 o 
  10   5  18      115.37      113.93      9.93 o 
  11   5  18       64.48       64.85      8.50 o 
  12   5  18       27.29       21.32      7.37 o 
   0   6  18      133.97      120.97     14.86 o 
   1   6  18       56.39       52.33      7.97 o 
   2   6  18       17.69       19.83      6.86 o 
   3   6  18        2.60       10.25      6.53 o 
   4   6  18      377.09      389.42     15.95 o 
   5   6  18       24.80       24.60     10.76 o 
   6   6  18        6.49        3.59      8.72 o 
   7   6  18       17.79       20.68      6.69 o 
   8   6  18       84.81       85.57     14.35 o 
   9   6  18       26.29       16.33      7.01 o 
   1   7  18        2.27        5.91     10.00 o 
   1   1  19       15.94        9.20      2.07 o 
   2   1  19      273.05      273.56      5.38 o 
   3   1  19        4.64        6.60      2.07 o 
   4   1  19       34.64       44.87      2.91 o 
   5   1  19        1.51       -0.68      2.11 o 
   6   1  19      171.81      147.66      4.49 o 
   7   1  19       17.70       10.13      2.88 o 
   8   1  19       17.88       21.62      3.43 o 
   9   1  19        4.43        0.71      2.76 o 
  10   1  19        0.12        0.86      2.78 o 
  11   1  19        0.30       -2.38      3.91 o 
  12   1  19       10.91       -3.52      6.66 o 
  13   1  19        2.60       -0.27      4.88 o 
  14   1  19        8.18       10.25      8.20 o 
  15   1  19       36.82       61.00     11.79 o 
  16   1  19        9.28        6.51     11.53 o 
   0   2  19      400.90      372.62      8.21 o 
   1   2  19       25.31       38.00      2.53 o 
   2   2  19      107.22       95.13      5.76 o 
   3   2  19      183.16      194.51      5.11 o 
   4   2  19      181.37      181.77      5.02 o 
   5   2  19      127.83      128.92      4.51 o 
   6   2  19       38.33       43.54      3.69 o 
   7   2  19        9.48       12.59      2.94 o 
   8   2  19      210.35      231.14      6.46 o 
   9   2  19       79.34       87.84      5.39 o 
  10   2  19       25.06       31.27      4.13 o 
  11   2  19       15.92       16.08      5.91 o 
  12   2  19        4.85       -3.06      4.88 o 
  13   2  19       65.63       66.64     12.31 o 
  14   2  19       17.32       21.01      9.74 o 
  15   2  19        0.02        4.61      8.72 o 
   1   3  19       18.89       25.26      4.87 o 
   2   3  19       87.58       87.74      5.31 o 
   3   3  19        1.03       -2.03      3.05 o 
   4   3  19       11.80       12.91      3.45 o 
   5   3  19        0.28       -0.87      3.15 o 
   6   3  19      361.68      351.04     10.25 o 
   7   3  19      237.03      237.71     11.32 o 
   8   3  19       62.86       64.04      5.76 o 
   9   3  19        5.19       10.93      5.66 o 
  10   3  19        0.25       -3.49      5.30 o 
  11   3  19      149.20      141.46     10.07 o 
  12   3  19      132.23      141.60     23.83 o 
  13   3  19       12.88        9.79      6.03 o 
  14   3  19       15.80       14.89     12.05 o 
   0   4  19       45.14       35.37      8.20 o 
   1   4  19        0.12        0.77      3.99 o 
   2   4  19       99.41       76.79      6.89 o 
   3   4  19        0.52       -2.40      3.96 o 
   4   4  19      159.58      171.42      9.39 o 
   5   4  19       41.25       32.61      6.27 o 
   6   4  19       31.95       33.97      6.53 o 
   7   4  19       14.83       26.45      6.15 o 
   8   4  19      216.75      263.28     12.32 o 
   9   4  19      110.00      124.03     13.84 o 
  10   4  19       70.36       67.19      8.10 o 
  11   4  19       17.45       23.90      6.64 o 
  12   4  19        4.82        9.20      8.72 o 
  13   4  19       85.36       95.61      9.71 o 
   1   5  19       33.73       33.32     10.25 o 
   2   5  19       64.83       66.13     11.79 o 
   3   5  19        0.42        0.51      8.20 o 
   4   5  19       20.64       22.56      9.74 o 
   5   5  19        2.06       13.84      9.23 o 
   6   5  19      190.38      214.73     13.58 o 
   7   5  19        1.86        0.32      5.91 o 
   8   5  19       29.64       41.36      8.72 o 
   9   5  19        9.26        8.02      6.13 o 
  10   5  19       14.31       23.34      7.01 o 
  11   5  19       52.45       84.58     12.31 o 
   0   6  19        6.37        0.00      9.23 o 
   1   6  19        0.01       -5.77      5.77 o 
   2   6  19        0.15        3.99      6.69 o 
   3   6  19       42.32       34.07      8.15 o 
   4   6  19        1.99       -6.33      6.34 o 
   5   6  19        0.07       10.25      9.74 o 
   6   6  19        0.39        1.53      9.74 o 
   7   6  19        0.49        2.01     14.09 o 
   0   0  20      460.86      462.87     17.43 o 
   1   0  20      339.74      361.89     16.66 o 
   2   0  20        1.33       10.20      8.72 o 
   3   0  20      564.09      571.66     14.08 o 
   4   0  20        1.07        1.51      4.87 o 
   5   0  20      338.02      404.28     15.38 o 
   6   0  20       20.36        9.27      7.43 o 
   7   0  20      159.92      136.48      7.64 o 
   8   0  20        1.23        6.66      6.66 o 
   9   0  20      438.28      475.62     15.04 o 
  10   0  20        0.21        6.15      5.07 o 
  11   0  20       48.34       53.31      9.74 o 
  12   0  20      139.08      153.78     14.86 o 
  13   0  20      225.15      274.75     17.43 o 
  14   0  20        2.73        2.05      7.69 o 
   1   1  20       12.26        9.74      2.82 o 
   2   1  20        0.03       -1.11      2.74 o 
   3   1  20      374.96      382.81      6.71 o 
   4   1  20       95.51       94.23      4.73 o 
   5   1  20      227.01      238.53      6.55 o 
   6   1  20        5.54       14.44      3.04 o 
   7   1  20      327.82      301.38     10.99 o 
   8   1  20       95.65       96.30      5.37 o 
   9   1  20       99.93      109.30      5.34 o 
  10   1  20        2.45        2.39      4.33 o 
  11   1  20      234.30      211.66     22.05 o 
  12   1  20        2.29        7.83      5.25 o 
  13   1  20       33.63       35.88      9.74 o 
  14   1  20       73.64       79.97     12.31 o 
  15   1  20       89.23       86.63     12.82 o 
   0   2  20        4.38        6.76      2.78 o 
   1   2  20       87.56       88.87      4.58 o 
   2   2  20        6.21        4.23      2.28 o 
   3   2  20       42.95       47.15      3.16 o 
   4   2  20       28.38       24.11      3.27 o 
   5   2  20       95.29       89.97      5.18 o 
   6   2  20        2.06        0.50      2.99 o 
   7   2  20       44.12       54.68      3.91 o 
   8   2  20        2.70        6.46      3.01 o 
   9   2  20      273.40      270.73      9.10 o 
  10   2  20       18.01       23.74      3.82 o 
  11   2  20       99.70      139.19     15.64 o 
  12   2  20       34.04       36.40     10.76 o 
  13   2  20       88.12       90.22     13.33 o 
  14   2  20        6.00       17.43      9.74 o 
   1   3  20       27.51       37.69      5.49 o 
   2   3  20        1.07       -2.03      3.22 o 
   3   3  20       58.53       70.45      7.55 o 
   4   3  20        5.80       -0.07      3.22 o 
   5   3  20       40.42       35.19      3.99 o 
   6   3  20       13.50        9.82      3.53 o 
   7   3  20        0.79        0.18      3.75 o 
   8   3  20        1.78        3.37      5.39 o 
   9   3  20       34.44       37.60      6.77 o 
  10   3  20        0.30        0.30      7.43 o 
  11   3  20        8.16        6.02      5.64 o 
  12   3  20        3.77        1.70      5.66 o 
  13   3  20        9.68       10.89      6.66 o 
   0   4  20      126.43       80.48     10.25 o 
   1   4  20        4.57        0.77      4.35 o 
   2   4  20        4.03       -0.51      6.66 o 
   3   4  20        7.96        7.73      4.09 o 
   4   4  20        0.59       -0.82      4.01 o 
   5   4  20       78.23       82.03      6.37 o 
   6   4  20        0.01       -5.17      5.17 o 
   7   4  20        4.08        2.70      5.40 o 
   8   4  20        5.41        8.20      5.54 o 
   9   4  20       28.49       28.69      7.01 o 
  10   4  20       19.22       19.20      6.41 o 
  11   4  20        1.41        5.39     10.00 o 
  12   4  20        1.37       -4.38      5.54 o 
   1   5  20        5.30        2.05      9.23 o 
   2   5  20       45.03       44.59     11.79 o 
   3   5  20        8.57       15.89     10.25 o 
   4   5  20       90.20       90.73     14.35 o 
   5   5  20        2.21        7.91      6.03 o 
   6   5  20        7.57       13.15      6.34 o 
   7   5  20       48.30       50.91      8.97 o 
   8   5  20        0.54        3.27      5.78 o 
   9   5  20        0.66       -2.05      7.94 o 
   0   6  20      182.51      149.17     16.92 o 
   1   6  20       10.81       16.62      7.37 o 
   2   6  20       14.36       19.56     14.09 o 
   3   6  20        1.56        6.23      6.86 o 
   4   6  20       35.60       33.92     12.56 o 
   1   1  21       24.93       22.51      3.23 o 
   2   1  21      195.70      212.01      6.31 o 
   3   1  21        1.11        2.69      2.73 o 
   4   1  21       22.25       24.76      3.35 o 
   5   1  21       38.39       42.35      4.68 o 
   6   1  21       55.45       64.65      5.35 o 
   7   1  21        0.43        0.92      5.05 o 
   8   1  21        0.69       -1.92      3.16 o 
   9   1  21        1.10        2.12      5.25 o 
  10   1  21       36.23       44.75      7.17 o 
  11   1  21        1.74       -4.87      6.41 o 
  12   1  21        1.00        8.09      5.77 o 
  13   1  21        3.03        4.61      8.72 o 
  14   1  21        4.09        4.61      8.20 o 
   0   2  21      609.60      629.38     31.79 o 
   1   2  21       27.10       25.87      3.99 o 
   2   2  21        1.70       -0.33      2.74 o 
   3   2  21       53.97       63.17      5.73 o 
   4   2  21      337.45      350.98     13.02 o 
   5   2  21        3.36        3.51      3.79 o 
   6   2  21        0.01       -1.40      3.61 o 
   7   2  21       90.48       77.21      5.08 o 
   8   2  21      151.95      166.21      7.03 o 
   9   2  21        7.70       10.87      5.34 o 
  10   2  21       17.70       23.58      5.88 o 
  11   2  21        4.35        6.15      8.72 o 
  12   2  21        0.15        2.57      7.69 o 
  13   2  21       21.92       24.60     10.25 o 
   1   3  21       40.07       40.41      4.69 o 
   2   3  21      311.84      295.55      8.59 o 
   3   3  21        2.45       -0.25      3.44 o 
   4   3  21       17.71       16.05      4.67 o 
   5   3  21       32.78       46.09      5.02 o 
   6   3  21      155.85      148.04      7.15 o 
   7   3  21       35.96       36.10      4.97 o 
   8   3  21      147.86      170.18      8.29 o 
   9   3  21        6.17       11.57      4.42 o 
  10   3  21      154.99      157.11     10.94 o 
  11   3  21        0.12       -2.98      5.66 o 
  12   3  21        2.69        0.23      5.66 o 
   2   4  21        0.11        0.00      6.15 o 
   3   4  21       10.68       10.62      5.30 o 
   4   4  21      303.23      334.91     12.79 o 
   5   4  21        1.24        0.55      5.02 o 
   6   4  21       33.71       34.96     19.99 o 
   7   4  21       38.55       35.22     14.35 o 
   8   4  21      118.10      121.06     14.61 o 
   9   4  21        0.29       -1.45      5.54 o 
  10   4  21        1.04       -4.90      5.30 o 
   1   5  21       40.75       47.67     11.79 o 
   2   5  21      190.08      179.92     16.92 o 
   3   5  21       16.21       18.46      9.74 o 
   4   5  21        4.82        2.06      5.77 o 
   5   5  21       45.35       45.45      7.37 o 
   6   5  21       90.06      102.60     10.51 o 
   7   5  21        0.79        3.05      6.13 o 
   0   0  22       28.10       43.06      8.20 o 
   1   0  22      258.54      242.21      9.97 o 
   2   0  22        1.59        7.25      4.52 o 
   3   0  22      179.83      166.69      8.46 o 
   4   0  22      139.43      108.11      7.51 o 
   5   0  22      278.95      250.54      9.85 o 
   6   0  22       98.92      119.95     12.31 o 
   7   0  22      160.42      150.19     13.84 o 
   9   0  22       28.72       10.25      8.20 o 
  10   0  22      156.70      192.23     15.38 o 
  11   0  22        3.67       13.84      8.72 o 
  12   0  22       19.89       23.07      9.23 o 
  13   0  22      189.19      201.96     16.40 o 
   1   1  22      159.69      144.56      6.65 o 
   2   1  22       19.67       20.10      3.39 o 
   3   1  22      236.54      239.97      7.01 o 
   4   1  22       19.91       22.04      7.25 o 
   5   1  22      116.67       98.62      6.20 o 
   6   1  22      114.10      119.91     11.22 o 
   7   1  22       67.21       65.10     10.25 o 
   8   1  22      173.09      145.06     14.86 o 
   9   1  22       16.85       16.37      5.77 o 
  10   1  22        1.18        2.01      5.64 o 
  11   1  22      145.27      147.25     10.29 o 
  12   1  22       51.10       52.29     11.27 o 
  13   1  22       24.10       18.46      9.23 o 
   0   2  22        7.47       12.82      4.71 o 
   1   2  22       69.97       86.67      4.92 o 
   2   2  22       10.87        6.28      3.72 o 
   3   2  22       10.25        9.41      4.55 o 
   4   2  22       86.37       89.12      6.20 o 
   5   2  22       84.61       93.25      7.59 o 
   6   2  22       73.23       62.55      5.93 o 
   7   2  22       23.69       16.46      4.75 o 
   8   2  22       29.36       40.09      5.22 o 
   9   2  22       17.92       14.08      5.78 o 
  10   2  22       25.20       10.25      9.23 o 
  11   2  22        0.41        1.53      8.72 o 
  12   2  22        4.25        6.66      9.23 o 
   1   3  22        3.92        2.05      6.66 o 
   2   3  22       29.87       33.83      8.20 o 
   3   3  22        4.61        3.59      7.17 o 
   4   3  22        0.03       -5.64      5.64 o 
   5   3  22       11.87        3.03      5.39 o 
   6   3  22        9.85       14.97      5.46 o 
   7   3  22        7.18        5.94      4.31 o 
   8   3  22       61.43       77.79      6.35 o 
   9   3  22        0.08       -2.32      4.26 o 
  10   3  22        9.13       11.33      6.66 o 
   3   4  22        0.33        3.59      9.23 o 
   4   4  22        5.61        7.89      5.50 o 
   5   4  22       11.69       14.08      5.50 o 
   6   4  22        1.40        2.95      7.17 o 
   7   4  22        1.48        2.19      5.30 o 
   8   4  22       23.75       33.00      8.97 o 
   1   5  22        2.53        9.23     10.25 o 
   2   5  22        6.71        8.72     10.25 o 
   3   5  22       47.42       57.54     14.09 o 
   4   5  22       20.10       19.19      6.64 o 
   1   1  23       59.05       69.95      5.25 o 
   2   1  23       60.36       56.16      4.46 o 
   3   1  23       14.93       15.44      4.31 o 
   4   1  23        1.25        3.82      3.72 o 
   5   1  23       78.92       91.67      7.59 o 
   6   1  23        3.25       -1.08      5.39 o 
   8   1  23        7.34        1.02      8.20 o 
   9   1  23       44.39       56.78      7.78 o 
  10   1  23        0.19        0.70      8.72 o 
  11   1  23        1.48       -1.53      8.20 o 
   0   2  23      178.80      161.47     13.33 o 
   1   2  23       50.92       50.25      5.12 o 
   2   2  23        0.16        5.39      4.71 o 
   3   2  23      165.35      198.16     23.07 o 
   4   2  23        0.36        2.57      4.67 o 
   5   2  23        1.46       -3.98      4.67 o 
   6   2  23       45.18       36.80      6.50 o 
   7   2  23        5.38        1.23      6.15 o 
   8   2  23       93.65      111.23     14.35 o 
   9   2  23       68.04       68.69     12.82 o 
  10   2  23        7.86        9.23      9.23 o 
   5   3  23       20.90       14.86      9.74 o 
   6   3  23      133.33      179.41     17.94 o 
   7   3  23      108.10       95.86     14.35 o 
   8   3  23        1.45       -2.05      9.74 o 
   9   3  23       28.04       12.31     10.25 o 
   3   4  23       85.59      101.49     14.35 o 
   4   4  23       25.34       23.07     10.25 o 
   5   4  23       28.14       33.83     10.76 o 
   6   4  23        5.71        9.23     10.25 o 
   0   0  24      256.33      265.52     15.38 o 
   1   0  24      244.00      258.02     11.05 o 
   2   0  24       51.11       63.29      7.06 o 
   3   0  24       65.99       69.70      7.06 o 
   8   0  24       56.79       51.77     10.76 o 
   9   0  24        0.33       -3.08      8.20 o 
  10   0  24      104.30      107.13     13.84 o 
   1   1  24       79.03       86.95      6.41 o 
   2   1  24      285.23      291.27     16.70 o 
   3   1  24      145.38      150.71      9.06 o 
   4   1  24       31.39       31.82      6.13 o 
   7   1  24        5.27       17.43      8.72 o 
   8   1  24       18.53       14.86      9.23 o 
   9   1  24        1.60        3.33      5.80 o 
   2   2  24        1.50       -6.66      6.66 o 
   3   2  24        1.53        4.10      5.07 o 
   4   2  24      122.67      155.04      9.77 o 
   5   2  24       10.72        7.69      7.69 o 
   6   2  24       15.09        6.25      5.66 o 
   7   2  24        3.65       -3.59      9.23 o 
   8   2  24       37.23       48.18     11.27 o 
   5   3  24        0.02       -0.51      8.72 o 
   6   3  24       30.39       27.68     10.76 o 
   1   1  25      101.75      108.68     11.79 o 
   2   1  25       21.23       15.94      6.41 o 
   3   1  25        9.36       13.84      7.69 o 
   7   1  25       19.03       28.71     10.25 o 
                                                 
